# Supplementary material for: Physiological and transcriptome analysis of Magnolia denudata leaf buds during long-term cold acclimation
Source: BMC Plant Biol. 2021 Oct 8;21:460. doi: 10.1186/s12870-021-03181-5 (PMC8501692; doi:10.1186/s12870-021-03181-5)
Supplement: Supplementary file 1 — Additional file 1: Table S1. Gene Ontology (GO) analysis of the differentially expressed genes (DEGs) for M. denudata buds in response to cold acclimation. [file 12870_2021_3181_MOESM1_ESM.xlsx]

## Sheet: Sheet1
Cold acclimation libraries	GO id	Gene Ontology Term	Category	Number of DEGs	p-value
CA2 vs N1	GO:0006351	transcription, DNA-templated	biological_process	611	0.0178495
	GO:0006355	regulation of transcription, DNA-templated		457	1.58e-05
	GO:0006952	defense response		177	0.00014443
	GO:0009651	response to salt stress		147	6.62e-05
	GO:0071555	cell wall organization		120	0.000767298
	GO:0009409	response to cold		113	0.000190293
	GO:0009737	response to abscisic acid		111	0.032384
	GO:0005975	carbohydrate metabolic process		103	0.00276669
	GO:0016021	integral component of membrane	cellular_component	1162	0.0183833
	GO:0005886	plasma membrane		721	0.000418664
	GO:0005576	extracellular region		227	1.18e-10
	GO:0005618	cell wall		146	0.000159763
	GO:0009535	chloroplast thylakoid membrane		140	0.048971
	GO:0048046	apoplast		119	0.000653212
	GO:0003700	DNA binding transcription factor activity	molecular_function	406	1.32e-05
	GO:0043565	sequence-specific DNA binding		168	0.00733642
	GO:0005506	iron ion binding		114	0.000594251
	GO:0046983	protein dimerization activity		104	0.000338619
	GO:0044212	transcription regulatory region DNA binding		72	0.00453935
CA3 vs N1	GO:0015074	DNA integration	biological_process	272	5.15e-14
	GO:0009651	response to salt stress		87	0.0345135
	GO:0009409	response to cold		80	0.000159957
	GO:0071555	cell wall organization		75	0.0230802
	GO:0009737	response to abscisic acid		75	0.0348134
	GO:0005886	plasma membrane	cellular_component	466	0.00817721
	GO:0005576	extracellular region		142	1.58e-05
	GO:0005618	cell wall		101	0.000262895
	GO:0003676	nucleic acid binding	molecular_function	457	7.17e-08
	GO:0008270	zinc ion binding		313	0.000262662
	GO:0004190	aspartic-type endopeptidase activity		297	7.39e-15
	GO:0003964	RNA-directed DNA polymerase activity		283	1.06e-11
	GO:0003700	DNA binding transcription factor activity		268	0.000247235
	GO:0004523	RNA-DNA hybrid ribonuclease activity		250	0.0243485
	GO:0004519	endonuclease activity		236	2.72e-11
	GO:0043565	sequence-specific DNA binding		119	0.00155783
CA3 vs CA2	GO:0015074	DNA integration	biological_process	211	3.52e-13
	GO:0006952	defense response		84	0.0115968
	GO:0005618	cell wall	cellular_component	66	0.0361533
	GO:0048046	apoplast		60	0.0052274
	GO:0046872	metal ion binding	molecular_function	527	0.0457004
	GO:0003676	nucleic acid binding		386	6.7e-15
	GO:0008270	zinc ion binding		268	2.61e-09
	GO:0004190	aspartic-type endopeptidase activity		224	2.42e-12
	GO:0003964	RNA-directed DNA polymerase activity		219	3.06e-11
	GO:0004523	RNA-DNA hybrid ribonuclease activity		208	9.19e-05
	GO:0003700	DNA binding transcription factor activity		188	0.0129498
	GO:0004519	endonuclease activity		179	9.43e-10
