# Supplementary material for: Physiological and transcriptome analysis of Magnolia denudata leaf buds during long-term cold acclimation
Source: BMC Plant Biol. 2021 Oct 8;21:460. doi: 10.1186/s12870-021-03181-5 (PMC8501692; doi:10.1186/s12870-021-03181-5)
Supplement: Supplementary file 2 — Additional file 2: Table S2. Kyoto Encyclopedia of Genes and Genomes (KEGG) analysis of differentially expressed genes (DEGs) for M. denudata buds in response to cold acclimation. [file 12870_2021_3181_MOESM2_ESM.xls]

	Id	Name	sum of up and down	Up_Count	Down_Count	Pval
CA2 VS N1	ko04075	Plant hormone signal transduction	118	40	78	5.38E-11
	ko01230	Biosynthesis of amino acids	105	53	52	0.001645407
	ko00500	Starch and sucrose metabolism	99	47	52	3.73E-05
	ko00940	Phenylpropanoid biosynthesis	62	30	32	0.004460443
	ko00564	Glycerophospholipid metabolism	44	28	16	0.025066975
	ko00561	Glycerolipid metabolism	42	23	19	6.81E-05
	ko00195	Photosynthesis	42	10	32	0.00292886
	ko04146	Peroxisome	39	18	21	0.026748645
	ko00040	Pentose and glucuronate interconversions	35	16	19	0.000232859
	ko00260	Glycine, serine and threonine metabolism	32	7	25	0.002687028
CA3 VS N1	ko01200	Carbon metabolism	74	50	24	0.001156234
	ko00500	Starch and sucrose metabolism	73	37	36	1.26E-06
	ko04075	Plant hormone signal transduction	61	31	30	0.002291674
	ko00010	Glycolysis / Gluconeogenesis	47	33	14	2.21E-05
	ko00940	Phenylpropanoid biosynthesis	42	18	24	0.004154942
	ko00620	Pyruvate metabolism	33	19	14	0.005204736
	ko00040	Pentose and glucuronate interconversions	29	11	18	3.57E-06
	ko01212	Fatty acid metabolism	29	14	15	0.003984588
	ko00270	Cysteine and methionine metabolism	28	16	12	0.006685491
	ko00071	Fatty acid degradation	26	17	9	7.02E-07
CA3 VS CA2	ko04075	Plant hormone signal transduction	51	43	8	0.00038092
	ko01230	Biosynthesis of amino acids	49	41	8	0.025224938
	ko00561	Glycerolipid metabolism	28	13	15	1.79E-06
	ko00564	Glycerophospholipid metabolism	26	11	15	0.003673203
	ko00195	Photosynthesis	22	17	5	0.007099985
	ko03030	DNA replication	21	9	12	0.001701587
	ko00910	Nitrogen metabolism	18	16	2	7.59E-07
	ko00250	Alanine, aspartate and glutamate metabolism	18	18	0	0.000448518
	ko03420	Nucleotide excision repair	17	8	9	0.037526744
	ko04113	Meiosis - yeast	17	8	9	0.045582733
