# Supplementary material for: Physiological and transcriptome analysis of Magnolia denudata leaf buds during long-term cold acclimation
Source: BMC Plant Biol. 2021 Oct 8;21:460. doi: 10.1186/s12870-021-03181-5 (PMC8501692; doi:10.1186/s12870-021-03181-5)
Supplement: Supplementary file 3 — Additional file 3: Table S3. Differentially expressed transcription factors (TFs) of M. denudata buds in response to cold acclimation. [file 12870_2021_3181_MOESM3_ESM.xls]

gene_id	CA3-vs-N1	CA3-vs-CA2	CA2-vs-N1	NR id	NR annotation	Swissprot id	Swissprot annotation		KEGG gene name	KEGG description	Pathway definition	KOG defination	KOG class	eggNOG id	eggNOG description
CL10606Contig1	Up	Up	Up	gi|720008943|ref|XP_010258783.1|	PREDICTED: ethylene-responsive transcription factor 5 [Nelumbo nucifera]	Q40478.1	RecName: Full=Ethylene-responsive transcription factor 5; AltName: Full=Ethylene-responsive element-binding factor 4; Short=EREBP-4; AltName: Full=Ethylene-responsive element-binding factor 5 homolog; AltName: Full=NtERF4	ERF5	EREBP	EREBP-like factor	--	--	--	ENOG410Z37D	Transcription factor
CL10821Contig1	0	0	Down	gi|720058230|ref|XP_010274216.1|	PREDICTED: light-inducible protein CPRF2 isoform X1 [Nelumbo nucifera]	Q99090.2	RecName: Full=Light-inducible protein CPRF2; AltName: Full=Common plant regulatory factor 2; Short=CPRF-2		--	--	--	--	--	ENOG4111S51	Transcription factor
CL10998Contig1	Down	0	Down	gi|359489477|ref|XP_002267819.2|	PREDICTED: transcription factor bHLH67 isoform X1 [Vitis vinifera]	Q700E4.1	RecName: Full=Transcription factor bHLH67; AltName: Full=Basic helix-loop-helix protein 67; Short=AtbHLH67; Short=bHLH 67; AltName: Full=Transcription factor EN 11; AltName: Full=bHLH transcription factor bHLH067		--	--	--	--	--	ENOG41115JJ	Transcription factor
CL11035Contig1	0	0	Down	gi|743779102|ref|XP_010920014.1|	PREDICTED: transcription factor HBP-1a-like isoform X1 [Elaeis guineensis]	Q501B2.1	RecName: Full=bZIP transcription factor 16; Short=AtbZIP16	bZIP16	GBF	plant G-box-binding factor	--	--	--	ENOG410Y53Y	Transcription factor
CL11036Contig1	0	Up	0	gi|719979886|ref|XP_010249626.1|	PREDICTED: transcription factor FER-LIKE IRON DEFICIENCY-INDUCED TRANSCRIPTION FACTOR-like [Nelumbo nucifera]	Q2HIV9.1	RecName: Full=Transcription factor bHLH35; AltName: Full=Basic helix-loop-helix protein 35; Short=AtbHLH35; Short=bHLH 35; AltName: Full=Transcription factor EN 41; AltName: Full=bHLH transcription factor bHLH035		--	--	--	--	--	ENOG410YDYS	Transcription factor
CL11130Contig1	Down	0	Down	gi|719970921|ref|XP_010272682.1|	PREDICTED: protein SHORT-ROOT-like [Nelumbo nucifera]	Q9SZF7.1	RecName: Full=Protein SHORT-ROOT; Short=AtSHR; AltName: Full=GRAS family protein 26; Short=AtGRAS-26; AltName: Full=Protein SHOOT GRAVITROPISM 7		--	--	--	--	--	ENOG41116YR	Transcription factor
CL11140Contig1	Down	0	Down	gi|1035899841|gb|OAY29442.1|	hypothetical protein MANES_15G145200 [Manihot esculenta]	Q2R9D2.1	RecName: Full=B3 domain-containing protein Os11g0197600	B3	--	--	--	--	--	ENOG410YZ3E	B3 domain-containing transcription factor
CL11165Contig1	Down	0	Down	gi|720079471|ref|XP_010241674.1|	PREDICTED: uncharacterized protein At4g06598-like [Nelumbo nucifera]	Q8W3M7.2	RecName: Full=Uncharacterized protein At4g06598		--	--	--	--	--	ENOG410YFJG	Transcription factor
CL11181Contig1	0	0	Down	gi|720012078|ref|XP_010259762.1|	PREDICTED: zinc finger protein CONSTANS-LIKE 5-like [Nelumbo nucifera]	Q9FHH8.2	RecName: Full=Zinc finger protein CONSTANS-LIKE 5	Zinc finger5	--	--	--	GATA-4/5/6 transcription factors	Transcription	COG5641	Transcription factor
CL11221Contig1	Down	0	Down	gi|1021568535|ref|XP_016175490.1|	PREDICTED: GATA transcription factor 8-like [Arachis ipaensis]	Q9FH57.1	RecName: Full=GATA transcription factor 5		--	--	--	GATA-4/5/6 transcription factors	Transcription	COG5641	Transcription factor
CL11281Contig1	Up	0	Up	gi|720088509|ref|XP_010244474.1|	PREDICTED: probable WRKY transcription factor 31 [Nelumbo nucifera]	Q8L7M1.1	RecName: Full=Probable beta-1,3-galactosyltransferase 14		--	--	--	Galactosyltransferases	Carbohydrate transport and metabolism	ENOG410YDVM	Transcription factor
CL11309Contig1	Up	0	Up	gi|720093913|ref|XP_010246196.1|	PREDICTED: protein REVEILLE 1-like [Nelumbo nucifera]	F4KGY6.1	RecName: Full=Protein REVEILLE 1		--	--	--	Zuotin and related molecular chaperones (DnaJ superfamily), contains DNA-binding domains	Posttranslational modification, protein turnover, chaperones	ENOG410YHV7	MYB family transcription factor
CL118Contig1	0	0	Up	gi|719969859|ref|XP_010269648.1|	PREDICTED: ABSCISIC ACID-INSENSITIVE 5-like protein 5 isoform X1 [Nelumbo nucifera]	Q9M7Q4.1	RecName: Full=ABSCISIC ACID-INSENSITIVE 5-like protein 5; AltName: Full=ABA-responsive element-binding protein 1; AltName: Full=Abscisic acid responsive elements-binding factor 2; Short=ABRE-binding factor 2; AltName: Full=bZIP transcription factor 36; Short=AtbZIP36		ABF	ABA responsive element binding factor	Plant hormone signal transduction	--	--	ENOG410YB2M	Transcription factor
CL11952Contig1	0	Up	Down	gi|720093977|ref|XP_010246217.1|	PREDICTED: transcription factor TCP7-like [Nelumbo nucifera]	Q9FMX2.1	RecName: Full=Transcription factor TCP7		--	--	--	--	--	ENOG410YHVM	Transcription factor
CL12309Contig1	0	0	Down	gi|51980218|gb|AAU20773.1|	late elongated hypocotyl [Castanea sativa]	P92973.1	RecName: Full=Protein CCA1; AltName: Full=MYB-related transcription factor CCA1; AltName: Full=Protein CIRCADIAN CLOCK ASSOCIATED 1		--	--	--	Zuotin and related molecular chaperones (DnaJ superfamily), contains DNA-binding domains	Posttranslational modification, protein turnover, chaperones	ENOG4111X77	Myb transcription factor
CL12708Contig1	Down	0	Down	gi|1035897537|gb|OAY27139.1|	hypothetical protein MANES_16G102600 [Manihot esculenta]	Q9SZI6.1	RecName: Full=Putative GATA transcription factor 22		--	--	--	GATA-4/5/6 transcription factors	Transcription	COG5641	Transcription factor
CL12946Contig1	0	0	Down	gi|1003003114|gb|AMO00427.1|	WRKY transcription factor 59 [Manihot esculenta]	Q9LY00.1	RecName: Full=Probable WRKY transcription factor 70; AltName: Full=WRKY DNA-binding protein 70		--	--	--	--	--	ENOG41116A7	WRKY transcription factor
CL1334Contig1	Up	Up	0	gi|297740417|emb|CBI30599.3|	unnamed protein product, partial [Vitis vinifera]	O80340.1	RecName: Full=Ethylene-responsive transcription factor 4; Short=AtERF4; AltName: Full=Ethylene-responsive element-binding factor 4; Short=EREBP-4; AltName: Full=Protein RELATED TO APETALA2 5		--	--	--	--	--	ENOG410YQ8J	Transcription factor
CL13753Contig1	0	0	Up	gi|695075462|ref|XP_009384968.1|	PREDICTED: transcription factor HBP-1b(c38)-like [Musa acuminata subsp. malaccensis]	Q6IVC3.1	RecName: Full=Transcription factor TGA2.2; AltName: Full=OsNIF1; AltName: Full=OsbZIP1; AltName: Full=bZIP transcription factor 28; Short=OsbZIP28		TGA	transcription factor TGA	Plant hormone signal transduction	--	--	ENOG410YSUA	Transcription factor
CL14068Contig1	0	Up	Down	gi|731437779|ref|XP_002268403.3|	PREDICTED: probable WRKY transcription factor 21 [Vitis vinifera]	Q32SG4.1	RecName: Full=Protein WRKY1; AltName: Full=WRKY DNA-binding protein 1		--	--	--	--	--	ENOG410YDPN	Transcription factor
CL14123Contig1	Down	0	Down	gi|731380626|ref|XP_010663129.1|	PREDICTED: probable transcription factor KAN2 isoform X1 [Vitis vinifera]	Q9C616.1	RecName: Full=Probable transcription factor KAN2; AltName: Full=Protein KANADI 2		--	--	--	--	--	ENOG410YB3T	Transcription factor
CL14600Contig1	0	0	Down	gi|672136220|ref|XP_008791800.1|	PREDICTED: protein SHORT-ROOT-like [Phoenix dactylifera]	Q9SZF7.1	RecName: Full=Protein SHORT-ROOT; Short=AtSHR; AltName: Full=GRAS family protein 26; Short=AtGRAS-26; AltName: Full=Protein SHOOT GRAVITROPISM 7		--	--	--	--	--	ENOG41116YR	Transcription factor
CL14945Contig1	Down	0	Down	gi|769810015|ref|XP_006846016.2|	PREDICTED: nuclear transcription factor Y subunit A-7 isoform X1 [Amborella trichopoda]	Q84JP1.1	RecName: Full=Nuclear transcription factor Y subunit A-7; Short=AtNF-YA-7		--	--	--	CCAAT-binding factor, subunit B (HAP2)	Transcription	COG5224	Nuclear transcription factor Y
CL15130Contig1	0	0	Down	gi|769823161|ref|XP_011629001.1|	PREDICTED: uncharacterized protein At4g06598 isoform X1 [Amborella trichopoda]	Q8W3M7.2	RecName: Full=Uncharacterized protein At4g06598		--	--	--	--	--	ENOG410YFJG	Transcription factor
CL1544Contig2	Up	0	Up	gi|719968034|ref|XP_010263592.1|	PREDICTED: ethylene-responsive transcription factor ERF119-like [Nelumbo nucifera]	Q9CA27.1	RecName: Full=Ethylene-responsive transcription factor ERF118	ERF118	--	--	--	--	--	ENOG410Z04J	Transcription factor
CL1573Contig1	0	Up	Down	gi|672158397|ref|XP_008798939.1|	PREDICTED: nuclear transcription factor Y subunit C-1 [Phoenix dactylifera]	Q9SMP0.1	RecName: Full=Nuclear transcription factor Y subunit C-1; Short=AtNF-YC-1; AltName: Full=Transcriptional activator HAP5A		--	--	--	CCAAT-binding factor, subunit C (HAP5)	Transcription	COG5208	Nuclear transcription factor Y
CL1582Contig1	0	0	Down	gi|719971256|ref|XP_010273618.1|	PREDICTED: transcription factor bHLH74-like isoform X1 [Nelumbo nucifera]	Q6NKN9.1	RecName: Full=Transcription factor bHLH74; AltName: Full=Basic helix-loop-helix protein 74; Short=AtbHLH74; Short=bHLH 74; AltName: Full=Protein ACTIVATOR FOR CELL ELONGATION 2; AltName: Full=Transcription factor EN 90; AltName: Full=bHLH transcription factor bHLH074		--	--	--	--	--	ENOG4111DWU	Transcription factor
CL16773Contig1	0	0	Up	gi|720097349|ref|XP_010247293.1|	PREDICTED: probable WRKY transcription factor 43 [Nelumbo nucifera]	Q8GY11.1	RecName: Full=Probable WRKY transcription factor 43; AltName: Full=WRKY DNA-binding protein 43		--	--	--	--	--	ENOG410YINN	WRKY transcription factor
CL1679Contig1	0	Up	Down	gi|743855984|ref|XP_010941712.1|	PREDICTED: myb family transcription factor APL-like isoform X3 [Elaeis guineensis]	Q9SAK5.2	RecName: Full=Myb family transcription factor APL; Short=AtAPL; AltName: Full=Protein ALTERED PHLOEM DEVELOPMENT; AltName: Full=Protein FE; AltName: Full=Protein PHOSPHATE STARVATION RESPONSE 2; Short=AtPHR2; AltName: Full=Protein PHR1-LIKE 14; AltName: Full=Protein WOODY		--	--	--	--	--	ENOG410YHDP	MYB family transcription factor
CL16969Contig1	Up	0	0	gi|1009115029|ref|XP_015874010.1|	PREDICTED: transcription factor PCL1 [Ziziphus jujuba]	Q94DH3.1	RecName: Full=Transcription factor PCL1; AltName: Full=Protein PHYTOCLOCK 1 homolog; Short=OsPCL1		--	--	--	--	--	ENOG410XXJ3	Myb family transcription factor
CL17516Contig1	0	0	Down	gi|695027463|ref|XP_009401075.1|	PREDICTED: transcription factor TGA4-like isoform X1 [Musa acuminata subsp. malaccensis]	Q39237.2	RecName: Full=Transcription factor TGA1; AltName: Full=DNA-binding protein TGA1a-like protein; AltName: Full=bZIP transcription factor 47; Short=AtbZIP47		TGA	transcription factor TGA	Plant hormone signal transduction	--	--	ENOG410YEGW	Transcription factor
CL17595Contig1	0	Up	Down	gi|255564944|ref|XP_002523465.1|	PREDICTED: two-component response regulator ORR3 [Ricinus communis]	Q9SB04.2	RecName: Full=Two-component response regulator ARR5; AltName: Full=Response reactor 2	ARR5	ARR-A	two-component response regulator ARR-A family	Plant hormone signal transduction	GATA-4/5/6 transcription factors	Transcription	COG5641	Transcription factor
CL17850Contig1	0	0	Down	gi|720017593|ref|XP_010261513.1|	PREDICTED: transcription factor TRY-like [Nelumbo nucifera]	Q8GV05.1	RecName: Full=Transcription factor TRY; AltName: Full=Protein TRIPTYCHON		MYBP	transcription factor MYB, plant	--	--	--	ENOG410YUWZ	Transcription factor
CL18072Contig1	0	0	Up	gi|225446835|ref|XP_002283603.1|	PREDICTED: probable WRKY transcription factor 71 [Vitis vinifera]	Q8VWJ2.1	RecName: Full=Probable WRKY transcription factor 28; AltName: Full=WRKY DNA-binding protein 28		--	--	--	--	--	ENOG410ZKP8	Transcription factor
CL18397Contig1	0	0	Down	gi|566202599|ref|XP_006375168.1|	hypothetical protein POPTR_0014s04890g [Populus trichocarpa]	Q93WY4.1	RecName: Full=Probable WRKY transcription factor 12; AltName: Full=WRKY DNA-binding protein 12		--	--	--	--	--	ENOG410YIWN	Transcription factor
CL187Contig2	Up	Down	Up	gi|147862608|emb|CAN79339.1|	hypothetical protein VITISV_044312 [Vitis vinifera]	--	--		--	--	--	FOG: Transposon-encoded proteins with TYA, reverse transcriptase, integrase domains in various combinations	General function prediction only	COG5068	Transcription factor
CL19506Contig1	0	0	Down	gi|743767838|ref|XP_010914193.1|	PREDICTED: uncharacterized protein At4g30180-like [Elaeis guineensis]	Q9SUM5.1	RecName: Full=Transcription factor bHLH146; AltName: Full=Basic helix-loop-helix protein 146; Short=AtbHLH146; Short=bHLH 146; AltName: Full=Transcription factor EN 141; AltName: Full=bHLH transcription factor bHLH146		--	--	--	--	--	ENOG410YVN8	Transcription factor transcription regulator
CL2043Contig1	0	0	Down	gi|672195909|ref|XP_008776669.1|	PREDICTED: heat stress transcription factor A-4b-like [Phoenix dactylifera]	Q94J16.1	RecName: Full=Heat stress transcription factor A-4b; AltName: Full=Heat stress transcription factor 4; Short=OsHsf-04; AltName: Full=Heat stress transcription factor 9; Short=rHsf9		HSFF	heat shock transcription factor, other eukaryote	--	Heat shock transcription factor	Transcription	COG5169	Transcription factor
CL2181Contig1	Down	0	Down	gi|255568946|ref|XP_002525443.1|	PREDICTED: uncharacterized protein LOC8276523 [Ricinus communis]	Q9SQQ9.1	RecName: Full=Myb-related protein 2; AltName: Full=Myb family transcription factor PHL9; AltName: Full=Protein NITROGEN STARVATION RESPONSE 1; Short=AtNSR1; AltName: Full=Protein PHR1-LIKE 9		--	--	--	--	--	ENOG410Y9RE	Transcription factor
CL2211Contig1	Down	0	Down	gi|719974032|ref|XP_010243802.1|	PREDICTED: trihelix transcription factor PTL [Nelumbo nucifera]	Q9LZS0.1	RecName: Full=Trihelix transcription factor PTL; AltName: Full=Trihelix DNA-binding protein PETAL LOSS		--	--	--	Transcription factor GT-2 and related proteins, contains trihelix DNA-binding/SANT domain	Transcription	ENOG410YADI	trihelix transcription factor GT-2-like
CL22266Contig1	Up	0	Up	gi|720025201|ref|XP_010263870.1|	PREDICTED: GATA transcription factor 5-like [Nelumbo nucifera]	Q9FH57.1	RecName: Full=GATA transcription factor 5		--	--	--	GATA-4/5/6 transcription factors	Transcription	COG5641	Transcription factor
CL22706Contig1	Down	Up	Down	gi|720054097|ref|XP_010272942.1|	PREDICTED: cyclin-D3-1-like [Nelumbo nucifera]	Q69QB8.2	RecName: Full=Cyclin-D3-1; AltName: Full=G1/S-specific cyclin-D3-1; Short=CycD3;1		CYCD1_2_4	cyclin D1/2/4, plant	--	G1/S-specific cyclin D	Cell cycle control, cell division, chromosome partitioning	ENOG410XRKC	(DC) complex that phosphorylates and inhibits members of the retinoblastoma (RB) protein family including RB1 and regulates the cell-cycle during G(1) S transition. Phosphorylation of RB1 allows dissociation of the transcription factor E2F from the RB E2F complex and the subsequent transcription of E2F target genes which are responsible for the progression through the G(1) phase. Hypophosphorylat…
CL22975Contig1	Up	Up	0	gi|661898260|emb|CDO98227.1|	unnamed protein product [Coffea canephora]	Q6IEK5.1	RecName: Full=WRKY transcription factor WRKY76; Short=OsWRKY76	WRKY76	--	--	--	--	--	ENOG410YHES	WRKY transcription factor
CL23046Contig1	Up	0	0	gi|720025201|ref|XP_010263870.1|	PREDICTED: GATA transcription factor 5-like [Nelumbo nucifera]	Q9FH57.1	RecName: Full=GATA transcription factor 5		--	--	--	GATA-4/5/6 transcription factors	Transcription	COG5641	Transcription factor
CL24072Contig1	0	Up	Down	gi|769810795|ref|XP_011623943.1|	PREDICTED: ethylene-responsive transcription factor ERF003 [Amborella trichopoda]	Q94AW5.1	RecName: Full=Ethylene-responsive transcription factor ERF003		--	--	--	--	--	ENOG41118YE	Transcription factor
CL24969Contig1	Down	Up	Down	gi|1035964471|gb|OAY84856.1|	Transcription factor ILI6 [Ananas comosus]	Q8GW32.1	RecName: Full=Transcription factor PRE6; AltName: Full=Basic helix-loop-helix protein 163; Short=AtbHLH163; Short=bHLH 163; AltName: Full=Protein KIDARI; AltName: Full=Protein PACLOBUTRAZOL RESISTANCE 6; AltName: Full=bHLH transcription factor bHLH163		--	--	--	--	--	ENOG4111A2V	Transcription factor bHLH135
CL24998Contig1	Down	0	Down	gi|720005557|ref|XP_010257696.1|	PREDICTED: GATA transcription factor 2-like [Nelumbo nucifera]	O49743.1	RecName: Full=GATA transcription factor 4; Short=AtGATA-4		--	--	--	GATA-4/5/6 transcription factors	Transcription	COG5641	Transcription factor
CL25047Contig1	Up	0	Up	gi|657292051|gb|AID51410.1|	pseudo-response regulator 5b [Populus trichocarpa]	Q8L500.2	RecName: Full=Two-component response regulator-like APRR9; AltName: Full=Pseudo-response regulator 9	APRR9	--	--	--	GATA-4/5/6 transcription factors	Transcription	COG5641	Transcription factor
CL26132Contig1	Up	0	Up	gi|720046738|ref|XP_010270593.1|	PREDICTED: bZIP transcription factor 60 [Nelumbo nucifera]	Q69XV0.1	RecName: Full=bZIP transcription factor 50; Short=OsbZIP50; AltName: Full=OsBZIP74	bZIP50	--	--	--	--	--	ENOG410YP7D	B-zip transcription factor
CL26174Contig1	Down	0	Down	gi|719987527|ref|XP_010252044.1|	PREDICTED: probable WRKY transcription factor 70 [Nelumbo nucifera]	Q9LY00.1	RecName: Full=Probable WRKY transcription factor 70; AltName: Full=WRKY DNA-binding protein 70		--	--	--	--	--	ENOG41116A7	WRKY transcription factor
CL26181Contig1	0	Up	0	gi|719967836|ref|XP_010263055.1|	PREDICTED: uncharacterized protein LOC104601429 isoform X1 [Nelumbo nucifera]	Q9FPE8.1	RecName: Full=Transcription factor HHO3; AltName: Full=MYB-domain transcription factor HHO3; AltName: Full=Protein HRS1 HOMOLOG 3		--	--	--	--	--	ENOG4111TKR	Myb family transcription factor
CL26259Contig1	0	Up	Down	gi|720054123|ref|XP_010272949.1|	PREDICTED: transcription factor bHLH143 [Nelumbo nucifera]	Q9FY69.1	RecName: Full=Transcription factor bHLH143; AltName: Full=Basic helix-loop-helix protein 143; Short=AtbHLH143; Short=bHLH 143; AltName: Full=Transcription factor EN 129; AltName: Full=bHLH transcription factor bHLH143		--	--	--	--	--	ENOG410Y8WP	Transcription factor
CL26310Contig1	0	0	Down	gi|769823163|ref|XP_011629002.1|	PREDICTED: uncharacterized protein At4g06598 isoform X2 [Amborella trichopoda]	Q6K3R9.1	RecName: Full=Basic leucine zipper 19; Short=OsbZIP19; Short=bZIP protein 19	bZIP19	--	--	--	--	--	ENOG410YFJG	Transcription factor
CL26482Contig1	Up	Up	0	gi|719974042|ref|XP_010243826.1|	PREDICTED: dehydration-responsive element-binding protein 1B-like [Nelumbo nucifera]	Q9M0L0.2	RecName: Full=Dehydration-responsive element-binding protein 1A; Short=Protein DREB1A; AltName: Full=C-repeat/dehydration-responsive element-binding factor 3; Short=C-repeat-binding factor 3; Short=CRT/DRE-binding factor 3; AltName: Full=Cold resistance-related AP2 transcription factor		--	--	--	--	--	ENOG410YJG4	nucleic acid binding transcription factor activity
CL26635Contig1	0	0	Down	gi|672192275|ref|XP_008775726.1|	PREDICTED: nuclear transcription factor Y subunit C-2-like [Phoenix dactylifera]	Q655V5.1	RecName: Full=Nuclear transcription factor Y subunit C-4; Short=OsNF-YC4; AltName: Full=Transcriptional activator HAP5B; Short=OsHAP5B		--	--	--	CCAAT-binding factor, subunit C (HAP5)	Transcription	COG5208	Nuclear transcription factor Y
CL26704Contig1	Up	0	Up	gi|720071660|ref|XP_010278126.1|	PREDICTED: ethylene-responsive transcription factor 9-like [Nelumbo nucifera]	O80339.1	RecName: Full=Ethylene-responsive transcription factor 3; Short=AtERF3; AltName: Full=Ethylene-responsive element-binding factor 3; Short=EREBP-3	ERF3	--	--	--	--	--	ENOG41123N5	Transcription factor
CL26731Contig1	Up	Up	0	gi|720076658|ref|XP_010279671.1|	PREDICTED: probable WRKY transcription factor 47 [Nelumbo nucifera]	Q9C519.1	RecName: Full=WRKY transcription factor 6; AltName: Full=WRKY DNA-binding protein 6; Short=AtWRKY6	WRKY6	--	--	--	--	--	ENOG410YDVM	Transcription factor
CL26768Contig1	Down	0	Down	gi|720026326|ref|XP_010264222.1|	PREDICTED: uncharacterized protein LOC104602298 [Nelumbo nucifera]	--	--		--	--	--	--	--	ENOG410Y9HA	PLATZ transcription factor
CL26795Contig1	0	0	Up	gi|720017482|ref|XP_010261483.1|	PREDICTED: ethylene-responsive transcription factor CRF1-like [Nelumbo nucifera]	Q9SUE3.2	RecName: Full=Ethylene-responsive transcription factor CRF4; AltName: Full=Protein CYTOKININ RESPONSE FACTOR 4		--	--	--	--	--	ENOG410YM3E	Transcription factor
CL26848Contig1	Up	Up	Up	gi|719988832|ref|XP_010252466.1|	PREDICTED: probable WRKY transcription factor 31 [Nelumbo nucifera]	Q9C519.1	RecName: Full=WRKY transcription factor 6; AltName: Full=WRKY DNA-binding protein 6; Short=AtWRKY6	WRKY6	--	--	--	--	--	ENOG410YDVM	Transcription factor
CL26882Contig1	0	0	Down	gi|719967320|ref|XP_010261463.1|	PREDICTED: transcription factor bHLH49 [Nelumbo nucifera]	Q9C670.1	RecName: Full=Transcription factor bHLH76; AltName: Full=Basic helix-loop-helix protein 76; Short=AtbHLH76; Short=bHLH 76; AltName: Full=Protein CRYPTOCHROME INTERACTING BASIC-HELIX-LOOP-HELIX 5; AltName: Full=Transcription factor EN 83; AltName: Full=bHLH transcription factor bHLH076		--	--	--	--	--	ENOG410YG35	Transcription factor
CL26999Contig1	0	0	Down	gi|672119320|ref|XP_008782895.1|	PREDICTED: transcription factor bHLH48-like [Phoenix dactylifera]	Q3EAI1.1	RecName: Full=Transcription factor bHLH60; AltName: Full=Basic helix-loop-helix protein 60; Short=AtbHLH60; Short=bHLH 60; AltName: Full=Transcription factor EN 91; AltName: Full=bHLH transcription factor bHLH060		--	--	--	--	--	ENOG410YEV1	transcription factor
CL270Contig1	0	Up	0	gi|259014663|gb|ACV88633.1|	CONSTANS [Magnolia virginiana]	Q96502.1	RecName: Full=Zinc finger protein CONSTANS-LIKE 2	Zinc finger2	--	--	--	GATA-4/5/6 transcription factors	Transcription	COG5641	Transcription factor
CL27110Contig1	0	Down	Up	gi|147784441|emb|CAN72725.1|	hypothetical protein VITISV_015092 [Vitis vinifera]	Q9LU68.1	RecName: Full=Protein CHLOROPLAST IMPORT APPARATUS 2; Flags: Precursor		--	--	--	GATA-4/5/6 transcription factors	Transcription	COG5641	Transcription factor
CL27264Contig1	Down	0	Down	gi|802796066|ref|XP_012092669.1|	PREDICTED: GATA transcription factor 1 [Jatropha curcas]	Q8LAU9.2	RecName: Full=GATA transcription factor 1; Short=AtGATA-1		--	--	--	GATA-4/5/6 transcription factors	Transcription	COG5641	Transcription factor
CL27363Contig1	0	0	Down	gi|720009373|ref|XP_010258917.1|	PREDICTED: transcription factor UNE10 isoform X3 [Nelumbo nucifera]	Q8GZ38.1	RecName: Full=Transcription factor UNE10; AltName: Full=Basic helix-loop-helix protein 16; Short=AtbHLH16; Short=bHLH 16; AltName: Full=Protein UNFERTILIZED EMBRYO SAC 10; AltName: Full=Transcription factor EN 108; AltName: Full=bHLH transcription factor bHLH016		--	--	--	--	--	ENOG4111B0G	Transcription factor
CL27463Contig1	Down	0	Down	gi|567186649|ref|XP_006403581.1|	hypothetical protein EUTSA_v10010575mg [Eutrema salsugineum]	Q9LJG8.1	RecName: Full=Trihelix transcription factor ASIL2; AltName: Full=6B-interacting protein 1-like 2; AltName: Full=Trihelix DNA-binding protein ASIL2		--	--	--	Transcription factor GT-2 and related proteins, contains trihelix DNA-binding/SANT domain	Transcription	ENOG410YYXY	Transcription factor
CL27490Contig1	0	0	Up	gi|720047204|ref|XP_010270741.1|	PREDICTED: putative Myb family transcription factor At1g14600 [Nelumbo nucifera]	Q700D9.2	RecName: Full=Putative Myb family transcription factor At1g14600		--	--	--	--	--	ENOG410YDJI	Transcription factor
CL27513Contig1	0	Up	Down	gi|720080559|ref|XP_010242006.1|	PREDICTED: ethylene-responsive transcription factor ERF053-like [Nelumbo nucifera]	Q9SKT1.1	RecName: Full=Ethylene-responsive transcription factor ERF053; Short=AtERF53		--	--	--	--	--	ENOG410YGYW	Transcription factor
CL27544Contig1	Down	0	Down	gi|719971056|ref|XP_010273048.1|	PREDICTED: cyclin-D2-1-like [Nelumbo nucifera]	P42751.3	RecName: Full=Cyclin-D1-1; AltName: Full=Cyclin-delta-1; Short=Cyclin-d1; AltName: Full=G1/S-specific cyclin-D1-1; Short=CycD1;1		CYCD1_2_4	cyclin D1/2/4, plant	--	G1/S-specific cyclin D	Cell cycle control, cell division, chromosome partitioning	ENOG410XRKC	(DC) complex that phosphorylates and inhibits members of the retinoblastoma (RB) protein family including RB1 and regulates the cell-cycle during G(1) S transition. Phosphorylation of RB1 allows dissociation of the transcription factor E2F from the RB E2F complex and the subsequent transcription of E2F target genes which are responsible for the progression through the G(1) phase. Hypophosphorylat…
CL28086Contig1	0	0	Up	gi|586747561|ref|XP_006850881.1|	PREDICTED: protein CHLOROPLAST IMPORT APPARATUS 2 isoform X1 [Amborella trichopoda]	Q9LU68.1	RecName: Full=Protein CHLOROPLAST IMPORT APPARATUS 2; Flags: Precursor		--	--	--	GATA-4/5/6 transcription factors	Transcription	COG5641	Transcription factor
CL28527Contig1	0	0	Up	gi|590577254|ref|XP_007013185.1|	Heat shock transcription factor C1, putative [Theobroma cacao]	Q9LV52.1	RecName: Full=Heat stress transcription factor C-1; Short=AtHsfC1; AltName: Full=AtHsf-08		HSFF	heat shock transcription factor, other eukaryote	--	Heat shock transcription factor	Transcription	COG5169	Transcription factor
CL28568Contig1	0	0	Up	gi|255557405|ref|XP_002519733.1|	PREDICTED: probable WRKY transcription factor 28 [Ricinus communis]	Q8VWJ2.1	RecName: Full=Probable WRKY transcription factor 28; AltName: Full=WRKY DNA-binding protein 28		--	--	--	--	--	ENOG410YIC2	Transcription factor
CL28588Contig1	0	Up	Down	gi|720049203|ref|XP_010271366.1|	PREDICTED: two-component response regulator ARR2-like isoform X1 [Nelumbo nucifera]	Q8H7S7.1	RecName: Full=Two-component response regulator ORR21; AltName: Full=OsRRB1	ORR21	ARR-B	two-component response regulator ARR-B family	Plant hormone signal transduction	GATA-4/5/6 transcription factors	Transcription	COG5641	Transcription factor
CL28847Contig1	Up	0	Up	gi|672199989|ref|XP_008777759.1|	PREDICTED: two-component response regulator-like PRR95 isoform X2 [Phoenix dactylifera]	Q689G6.1	RecName: Full=Two-component response regulator-like PRR95; AltName: Full=Pseudo-response regulator 95; Short=OsPRR95	PRR95	--	--	--	GATA-4/5/6 transcription factors	Transcription	COG5641	Transcription factor
CL28938Contig1	0	0	Down	gi|719993189|ref|XP_010253805.1|	PREDICTED: transcription factor bHLH51-like [Nelumbo nucifera]	Q9S7Y1.1	RecName: Full=Transcription factor bHLH30; AltName: Full=Basic helix-loop-helix protein 30; Short=AtbHLH30; Short=bHLH 30; AltName: Full=Transcription factor EN 53; AltName: Full=bHLH transcription factor bHLH030		--	--	--	--	--	ENOG410ZM5C	transcription factor
CL29145Contig1	Down	Up	Down	gi|720067547|ref|XP_010276829.1|	PREDICTED: probable transcription factor KAN2 [Nelumbo nucifera]	Q9C616.1	RecName: Full=Probable transcription factor KAN2; AltName: Full=Protein KANADI 2		--	--	--	--	--	ENOG410YB3T	Transcription factor
CL29169Contig1	0	0	Down	gi|720070531|ref|XP_010277769.1|	PREDICTED: transcription factor bHLH30-like [Nelumbo nucifera]	Q9S7Y1.1	RecName: Full=Transcription factor bHLH30; AltName: Full=Basic helix-loop-helix protein 30; Short=AtbHLH30; Short=bHLH 30; AltName: Full=Transcription factor EN 53; AltName: Full=bHLH transcription factor bHLH030		--	--	--	--	--	ENOG410ZKSM	transcription factor bHLH30-like
CL29233Contig1	Up	0	0	gi|720059735|ref|XP_010274656.1|	PREDICTED: GATA transcription factor 20-like [Nelumbo nucifera]	Q8LG10.2	RecName: Full=GATA transcription factor 15		--	--	--	GATA-4/5/6 transcription factors	Transcription	COG5641	Transcription factor
CL29523Contig1	Down	0	Down	gi|719987795|ref|XP_010252129.1|	PREDICTED: two-component response regulator-like APRR1 [Nelumbo nucifera]	Q9LKL2.1	RecName: Full=Two-component response regulator-like APRR1; AltName: Full=ABI3-interacting protein 1; AltName: Full=Pseudo-response regulator 1; AltName: Full=Timing of CAB expression 1	APRR1	--	--	--	GATA-4/5/6 transcription factors	Transcription	COG5641	Transcription factor
CL29741Contig1	Down	0	Down	gi|255552559|ref|XP_002517323.1|	PREDICTED: transcription factor bHLH106 [Ricinus communis]	O80674.1	RecName: Full=Transcription factor bHLH106; AltName: Full=Basic helix-loop-helix protein 106; Short=AtbHLH106; Short=bHLH 106; AltName: Full=Transcription factor EN 56; AltName: Full=bHLH transcription factor bHLH106		--	--	--	Aryl-hydrocarbon receptor nuclear translocator	Transcription	ENOG410YMGY	Transcription factor
CL29865Contig1	0	0	Down	gi|720032309|ref|XP_010266074.1|	PREDICTED: trihelix transcription factor GT-1-like [Nelumbo nucifera]	Q9FX53.1	RecName: Full=Trihelix transcription factor GT-1; AltName: Full=Trihelix DNA-binding protein GT-1		--	--	--	Transcription factor GT-2 and related proteins, contains trihelix DNA-binding/SANT domain	Transcription	ENOG410YYXY	Transcription factor
CL29876Contig1	0	Up	Down	gi|645234570|ref|XP_008223870.1|	PREDICTED: transcription factor bHLH35 [Prunus mume]	Q2HIV9.1	RecName: Full=Transcription factor bHLH35; AltName: Full=Basic helix-loop-helix protein 35; Short=AtbHLH35; Short=bHLH 35; AltName: Full=Transcription factor EN 41; AltName: Full=bHLH transcription factor bHLH035		--	--	--	--	--	ENOG410YDYS	Transcription factor
CL29913Contig1	Down	0	Down	gi|225428885|ref|XP_002285320.1|	PREDICTED: cyclin-D3-3 [Vitis vinifera]	P42753.3	RecName: Full=Cyclin-D3-1; AltName: Full=Cyclin-delta-3; Short=Cyclin-d3; AltName: Full=G1/S-specific cyclin-D3-1; Short=CycD3;1		CYCD3	cyclin D3, plant	Plant hormone signal transduction	G1/S-specific cyclin D	Cell cycle control, cell division, chromosome partitioning	ENOG410XRKC	(DC) complex that phosphorylates and inhibits members of the retinoblastoma (RB) protein family including RB1 and regulates the cell-cycle during G(1) S transition. Phosphorylation of RB1 allows dissociation of the transcription factor E2F from the RB E2F complex and the subsequent transcription of E2F target genes which are responsible for the progression through the G(1) phase. Hypophosphorylat…
CL29937Contig1	Up	Up	0	gi|720023792|ref|XP_010263444.1|	PREDICTED: probable WRKY transcription factor 7 [Nelumbo nucifera]	Q9STX0.1	RecName: Full=Probable WRKY transcription factor 7; AltName: Full=WRKY DNA-binding protein 7		--	--	--	--	--	ENOG410YD1E	WRKY transcription factor
CL29995Contig1	0	0	Down	gi|720051622|ref|XP_010272144.1|	PREDICTED: transcription factor MYB1R1-like [Nelumbo nucifera]	Q9LVS0.1	RecName: Full=Transcription factor KUA1; AltName: Full=Myb-related protein H; Short=AtMYBH; Short=AtMYBS3; Short=MYBS3-homolg protein; AltName: Full=Protein KUODA1		--	--	--	--	--	ENOG4111BIB	transcription factor
CL29Contig2	0	0	Up	gi|720091682|ref|XP_010245493.1|	PREDICTED: transcription factor TGA2-like isoform X1 [Nelumbo nucifera]	Q6IVC2.2	RecName: Full=Transcription factor TGAL1; AltName: Full=OsNIF4; AltName: Full=bZIP transcription factor 8; Short=OsbZIP08		TGA	transcription factor TGA	Plant hormone signal transduction	--	--	ENOG410YSUA	Transcription factor
CL29Contig4	Up	0	Up	gi|720091694|ref|XP_010245498.1|	PREDICTED: transcription factor TGA2-like isoform X2 [Nelumbo nucifera]	Q41558.2	RecName: Full=Transcription factor HBP-1b(c1)		TGA	transcription factor TGA	Plant hormone signal transduction	--	--	ENOG410YSUA	Transcription factor
CL30195Contig1	Down	0	Down	gi|645262756|ref|XP_008236908.1|	PREDICTED: transcription factor bHLH63 [Prunus mume]	Q8GY61.1	RecName: Full=Transcription factor bHLH63; AltName: Full=Basic helix-loop-helix protein 63; Short=AtbHLH63; Short=bHLH 63; AltName: Full=Protein CRYPTOCHROME INTERACTING BASIC-HELIX-LOOP-HELIX 1; AltName: Full=Transcription factor EN 84; AltName: Full=bHLH transcription factor bHLH063		--	--	--	--	--	ENOG410YGAM	Transcription factor
CL30305Contig1	Down	0	Down	gi|720003121|ref|XP_010256886.1|	PREDICTED: probable WRKY transcription factor 49 [Nelumbo nucifera]	Q9FHR7.1	RecName: Full=Probable WRKY transcription factor 49; AltName: Full=WRKY DNA-binding protein 49		--	--	--	--	--	ENOG410YIXG	WRKY transcription factor
CL30315Contig1	0	Down	0	gi|743843710|ref|XP_010938143.1|	PREDICTED: uncharacterized protein LOC105057276 [Elaeis guineensis]	Q9SQQ9.1	RecName: Full=Myb-related protein 2; AltName: Full=Myb family transcription factor PHL9; AltName: Full=Protein NITROGEN STARVATION RESPONSE 1; Short=AtNSR1; AltName: Full=Protein PHR1-LIKE 9		--	--	--	--	--	ENOG410Y9RE	Transcription factor
CL30320Contig1	0	Up	0	gi|694437645|ref|XP_009345838.1|	PREDICTED: uncharacterized protein At4g06598-like [Pyrus x bretschneideri]	Q8W3M7.2	RecName: Full=Uncharacterized protein At4g06598		--	--	--	--	--	ENOG410YFJG	Transcription factor
CL30355Contig1	Down	0	Down	gi|225455627|ref|XP_002271141.1|	PREDICTED: transcription factor bHLH118 [Vitis vinifera]	Q9FLI1.1	RecName: Full=Transcription factor bHLH36; AltName: Full=Basic helix-loop-helix protein 36; Short=AtbHLH36; Short=bHLH 36; AltName: Full=Transcription factor EN 6; AltName: Full=bHLH transcription factor bHLH036		--	--	--	--	--	ENOG41114KF	Transcription factor
CL30445Contig1	0	Up	Down	gi|720064408|ref|XP_010275943.1|	PREDICTED: transcription factor bHLH128-like [Nelumbo nucifera]	Q8H102.1	RecName: Full=Transcription factor bHLH128; AltName: Full=Basic helix-loop-helix protein 128; Short=AtbHLH128; Short=bHLH 128; AltName: Full=Transcription factor EN 74; AltName: Full=bHLH transcription factor bHLH128		--	--	--	--	--	ENOG410YAU7	Transcription factor
CL3066Contig1	0	0	Up	gi|823149800|ref|XP_012474746.1|	PREDICTED: uncharacterized protein LOC105791278 [Gossypium raimondii]	Q6J9S1.1	RecName: Full=Ethylene-responsive transcription factor RAP2-11; AltName: Full=Protein RELATED TO APETALA2 11		--	--	--	--	--	ENOG410YXH0	AP2 ERF domain-containing transcription factor
CL30726Contig1	Up	0	Up	gi|470125818|ref|XP_004298895.1|	PREDICTED: ethylene-responsive transcription factor ERF061 [Fragaria vesca subsp. vesca]	Q9C7W2.1	RecName: Full=Ethylene-responsive transcription factor ERF061	ERF061	--	--	--	--	--	ENOG410YMKN	Transcription factor
CL30909Contig1	Up	0	Up	gi|720067547|ref|XP_010276829.1|	PREDICTED: probable transcription factor KAN2 [Nelumbo nucifera]	Q9C616.1	RecName: Full=Probable transcription factor KAN2; AltName: Full=Protein KANADI 2		--	--	--	--	--	ENOG410YB3T	Transcription factor
CL31008Contig1	Down	0	Down	gi|1035925410|gb|OAY54998.1|	hypothetical protein MANES_03G119700 [Manihot esculenta]	Q8GXT3.1	RecName: Full=Transcription factor bHLH123; AltName: Full=Basic helix-loop-helix protein 123; Short=AtbHLH123; Short=bHLH 123; AltName: Full=Transcription factor EN 63; AltName: Full=bHLH transcription factor bHLH123		--	--	--	--	--	ENOG4111AEF	Transcription factor
CL31070Contig1	Up	0	Up	gi|720035790|ref|XP_010267150.1|	PREDICTED: uncharacterized protein LOC104604492 isoform X1 [Nelumbo nucifera]	Q7XC57.1	RecName: Full=Transcription factor MYBS3; AltName: Full=Myb-related protein S3; Short=OsMYBS3		--	--	--	--	--	ENOG4111IMA	Transcription factor
CL31301Contig1	Down	0	Down	gi|672172619|ref|XP_008806409.1|	PREDICTED: transcription factor CPC-like [Phoenix dactylifera]	O22059.1	RecName: Full=Transcription factor CPC; AltName: Full=Protein CAPRICE		--	--	--	--	--	ENOG410YUWZ	Transcription factor
CL31341Contig1	Down	Up	Down	gi|720029204|ref|XP_010265147.1|	PREDICTED: zinc finger protein CONSTANS-LIKE 16-like [Nelumbo nucifera]	Q8RWD0.2	RecName: Full=Zinc finger protein CONSTANS-LIKE 16	Zinc finger16	--	--	--	GATA-4/5/6 transcription factors	Transcription	COG5641	Transcription factor
CL31627Contig1	0	0	Down	gi|672121212|ref|XP_008783898.1|	PREDICTED: transcription factor bHLH30-like [Phoenix dactylifera]	Q9S7Y1.1	RecName: Full=Transcription factor bHLH30; AltName: Full=Basic helix-loop-helix protein 30; Short=AtbHLH30; Short=bHLH 30; AltName: Full=Transcription factor EN 53; AltName: Full=bHLH transcription factor bHLH030		--	--	--	--	--	ENOG410ZKSM	transcription factor bHLH30-like
CL31695Contig1	Down	0	Down	gi|769823161|ref|XP_011629001.1|	PREDICTED: uncharacterized protein At4g06598 isoform X1 [Amborella trichopoda]	Q8W3M7.2	RecName: Full=Uncharacterized protein At4g06598		--	--	--	--	--	ENOG410YFJG	Transcription factor
CL31714Contig1	0	0	Down	gi|769810017|ref|XP_011624032.1|	PREDICTED: nuclear transcription factor Y subunit A-7 isoform X2 [Amborella trichopoda]	Q84JP1.1	RecName: Full=Nuclear transcription factor Y subunit A-7; Short=AtNF-YA-7		--	--	--	CCAAT-binding factor, subunit B (HAP2)	Transcription	COG5224	Nuclear transcription factor Y
CL31939Contig1	Down	0	Down	gi|720019624|ref|XP_010262144.1|	PREDICTED: putative GATA transcription factor 22 [Nelumbo nucifera]	Q9SZI6.1	RecName: Full=Putative GATA transcription factor 22		--	--	--	GATA-4/5/6 transcription factors	Transcription	COG5641	Transcription factor
CL31988Contig1	Up	0	0	gi|826136565|gb|AKJ26296.1|	ethylene responsive element binding factor 1 [Paeonia lactiflora]	O80337.2	RecName: Full=Ethylene-responsive transcription factor 1A; Short=AtERF1A; AltName: Full=Ethylene-responsive element-binding factor 1A; Short=EREBP-1A		EREBP	EREBP-like factor	--	--	--	ENOG410YJV7	Transcription factor
CL32046Contig1	0	0	Down	gi|720029381|ref|XP_010265199.1|	PREDICTED: transcription factor TGA2-like isoform X1 [Nelumbo nucifera]	Q6IVC2.2	RecName: Full=Transcription factor TGAL1; AltName: Full=OsNIF4; AltName: Full=bZIP transcription factor 8; Short=OsbZIP08		TGA	transcription factor TGA	Plant hormone signal transduction	--	--	ENOG410YG7S	Transcription factor
CL32176Contig1	0	Up	0	gi|720035790|ref|XP_010267150.1|	PREDICTED: uncharacterized protein LOC104604492 isoform X1 [Nelumbo nucifera]	Q7XC57.1	RecName: Full=Transcription factor MYBS3; AltName: Full=Myb-related protein S3; Short=OsMYBS3		--	--	--	--	--	ENOG4111IMA	Transcription factor
CL32457Contig1	Down	0	Down	gi|719992166|ref|XP_010253486.1|	PREDICTED: ethylene-responsive transcription factor RAP2-7 isoform X1 [Nelumbo nucifera]	P47927.1	RecName: Full=Floral homeotic protein APETALA 2		AP2	AP2-like factor, euAP2 lineage	--	--	--	ENOG410YD13	Transcription factor
CL3245Contig1	0	0	Down	gi|720071352|ref|XP_010278037.1|	PREDICTED: trihelix transcription factor ASIL2-like isoform X1 [Nelumbo nucifera]	P0C2F6.1	RecName: Full=Putative ribonuclease H protein At1g65750		--	--	--	Transcription factor GT-2 and related proteins, contains trihelix DNA-binding/SANT domain	Transcription	ENOG410YK9Z	Transcription factor
CL32554Contig1	Down	0	Down	gi|702298851|ref|XP_010048565.1|	PREDICTED: transcription factor bHLH35 isoform X2 [Eucalyptus grandis]	Q2HIV9.1	RecName: Full=Transcription factor bHLH35; AltName: Full=Basic helix-loop-helix protein 35; Short=AtbHLH35; Short=bHLH 35; AltName: Full=Transcription factor EN 41; AltName: Full=bHLH transcription factor bHLH035		--	--	--	--	--	ENOG410YDYS	Transcription factor
CL32632Contig1	0	Up	Down	gi|720020110|ref|XP_010262305.1|	PREDICTED: ethylene-responsive transcription factor 1B-like [Nelumbo nucifera]	Q8LDC8.2	RecName: Full=Ethylene-responsive transcription factor 1B; Short=AtERF1B; AltName: Full=Ethylene-responsive element-binding factor 1B; Short=EREBP-1B		ERF1	ethylene-responsive transcription factor 1	Plant hormone signal transduction	--	--	ENOG410YJNR	Transcription factor
CL32687Contig1	0	Up	Down	gi|719968250|ref|XP_010264190.1|	PREDICTED: transcription factor bHLH75-like [Nelumbo nucifera]	A4D998.1	RecName: Full=Transcription factor bHLH75; AltName: Full=Basic helix-loop-helix protein 75; Short=AtbHLH75; Short=bHLH 75; AltName: Full=Transcription factor EN 78; AltName: Full=bHLH transcription factor bHLH075		--	--	--	--	--	ENOG410YIJY	Transcription factor
CL3273Contig1	Down	Up	Down	gi|720014094|ref|XP_010260390.1|	PREDICTED: pathogenesis-related genes transcriptional activator PTI5-like [Nelumbo nucifera]	O04681.1	RecName: Full=Pathogenesis-related genes transcriptional activator PTI5; AltName: Full=PTO-interacting protein 5		--	--	--	--	--	ENOG410YP8B	Transcription factor
CL32855Contig1	0	0	Down	gi|720019741|ref|XP_010262182.1|	PREDICTED: transcription factor MYB1R1-like [Nelumbo nucifera]	Q9LVS0.1	RecName: Full=Transcription factor KUA1; AltName: Full=Myb-related protein H; Short=AtMYBH; Short=AtMYBS3; Short=MYBS3-homolg protein; AltName: Full=Protein KUODA1		--	--	--	--	--	ENOG410YK2X	Transcription factor
CL328Contig3	Up	0	Up	gi|720011133|ref|XP_010259467.1|	PREDICTED: ethylene-responsive transcription factor RAP2-12-like [Nelumbo nucifera]	P42736.2	RecName: Full=Ethylene-responsive transcription factor RAP2-3; AltName: Full=Cadmium-induced protein AS30; AltName: Full=Ethylene response factor 72; Short=ERF72; AltName: Full=Ethylene-responsive element binding protein; Short=AtEBP; AltName: Full=Protein RELATED TO APETALA2 3; Short=Related to AP2 3	RAP2-3	EREBP	EREBP-like factor	--	--	--	ENOG410YR4U	Transcription factor
CL33017Contig1	Down	0	Down	gi|719981380|ref|XP_010250110.1|	PREDICTED: ethylene-responsive transcription factor WIN1-like [Nelumbo nucifera]	Q9XI33.1	RecName: Full=Ethylene-responsive transcription factor WIN1; AltName: Full=Protein SHINE 1; AltName: Full=Protein WAX INDUCER 1	WIN1	--	--	--	--	--	ENOG4111RRZ	Transcription factor
CL33297Contig1	Down	0	0	gi|719978465|ref|XP_010249171.1|	PREDICTED: B3 domain-containing transcription factor FUS3-like isoform X1 [Nelumbo nucifera]	Q9LW31.2	RecName: Full=B3 domain-containing transcription factor FUS3; AltName: Full=Protein FUSCA3	B3	--	--	--	--	--	ENOG410YR6E	B3 domain-containing transcription factor
CL33325Contig1	0	Up	Down	gi|743834288|ref|XP_010935491.1|	PREDICTED: transcription factor bHLH115-like [Elaeis guineensis]	Q9C682.1	RecName: Full=Transcription factor bHLH115; AltName: Full=Basic helix-loop-helix protein 115; Short=AtbHLH115; Short=bHLH 115; AltName: Full=Transcription factor EN 134; AltName: Full=bHLH transcription factor bHLH115		--	--	--	--	--	ENOG4111M4Q	Transcription factor
CL33360Contig1	0	0	Down	gi|720029384|ref|XP_010265200.1|	PREDICTED: transcription factor TGA2-like isoform X2 [Nelumbo nucifera]	Q6IVC3.1	RecName: Full=Transcription factor TGA2.2; AltName: Full=OsNIF1; AltName: Full=OsbZIP1; AltName: Full=bZIP transcription factor 28; Short=OsbZIP28		TGA	transcription factor TGA	Plant hormone signal transduction	--	--	ENOG410YG7S	Transcription factor
CL333Contig1	0	Up	Down	gi|719978206|ref|XP_010249094.1|	PREDICTED: transcription factor TCP20-like [Nelumbo nucifera]	Q9LSD5.1	RecName: Full=Transcription factor TCP20		--	--	--	--	--	ENOG410YH53	Transcription factor
CL33708Contig1	Down	0	Down	gi|719975861|ref|XP_010248341.1|	PREDICTED: AP2-like ethylene-responsive transcription factor ANT [Nelumbo nucifera]	Q38914.2	RecName: Full=AP2-like ethylene-responsive transcription factor ANT; AltName: Full=Complementing a protein kinase C mutant protein 1; AltName: Full=Protein AINTEGUMENTA; AltName: Full=Protein DRAGON; AltName: Full=Protein OVULE MUTANT	AP2	OVM, ANT	AP2-like factor, ANT lineage	--	--	--	ENOG410Y9X6	Transcription factor
CL33739Contig1	Up	0	Up	gi|719979388|ref|XP_010249458.1|	PREDICTED: ethylene-responsive transcription factor ERF113 [Nelumbo nucifera]	Q9FH54.1	RecName: Full=Ethylene-responsive transcription factor ERF114; AltName: Full=ERF bud enhancer	ERF114	--	--	--	--	--	ENOG410YY7D	Transcription factor
CL3411Contig1	Up	Up	Up	gi|225443626|ref|XP_002279760.1|	PREDICTED: ethylene-responsive transcription factor 12 [Vitis vinifera]	Q94ID6.1	RecName: Full=Ethylene-responsive transcription factor 12; Short=AtERF12; AltName: Full=Ethylene-responsive element-binding factor 12; Short=EREBP-12	ERF12	--	--	--	--	--	ENOG41123N5	Transcription factor
CL34373Contig1	Down	0	0	gi|147771925|emb|CAN66761.1|	hypothetical protein VITISV_032727 [Vitis vinifera]	O22768.2	RecName: Full=Transcription factor UNE12; AltName: Full=Basic helix-loop-helix protein 59; Short=AtbHLH59; Short=bHLH 59; AltName: Full=Protein UNFERTILIZED EMBRYO SAC 12; AltName: Full=Transcription factor EN 93; AltName: Full=bHLH transcription factor bHLH059		--	--	--	--	--	ENOG410YBM7	Transcription factor
CL34452Contig1	0	0	Up	gi|720097126|ref|XP_010247218.1|	PREDICTED: uncharacterized protein LOC104590302 [Nelumbo nucifera]	O22208.2	RecName: Full=bZIP transcription factor 17; Short=AtbZIP17	bZIP17	--	--	--	--	--	ENOG410XUDS	Transcription factor
CL34563Contig1	0	0	Up	gi|672151163|ref|XP_008797400.1|	PREDICTED: GATA transcription factor 15-like [Phoenix dactylifera]	Q8LG10.2	RecName: Full=GATA transcription factor 15		--	--	--	GATA-4/5/6 transcription factors	Transcription	COG5641	Transcription factor
CL34608Contig1	0	Up	Down	gi|720084285|ref|XP_010243164.1|	PREDICTED: transcription factor bHLH62-like [Nelumbo nucifera]	Q9SRT2.1	RecName: Full=Transcription factor bHLH62; AltName: Full=Basic helix-loop-helix protein 62; Short=AtbHLH62; Short=bHLH 62; AltName: Full=Transcription factor EN 85; AltName: Full=bHLH transcription factor bHLH062		--	--	--	--	--	ENOG4111T9V	Transcription factor
CL34776Contig1	Down	0	Down	gi|404551200|gb|AFR78197.1|	transcription factor bHLH [Vitis vinifera]	Q9LSL1.1	RecName: Full=Transcription factor bHLH93; AltName: Full=Basic helix-loop-helix protein 93; Short=AtbHLH93; Short=bHLH 93; AltName: Full=Transcription factor EN 47; AltName: Full=bHLH transcription factor bHLH093		--	--	--	--	--	ENOG410YB4F	Transcription factor
CL34876Contig1	Up	Up	0	gi|449449346|ref|XP_004142426.1|	PREDICTED: GATA transcription factor 8 [Cucumis sativus]	O65515.1	RecName: Full=GATA transcription factor 7		--	--	--	GATA-4/5/6 transcription factors	Transcription	COG5641	Transcription factor
CL34929Contig1	0	Up	Down	gi|672141015|ref|XP_008794326.1|	PREDICTED: two-component response regulator ORR23-like isoform X1 [Phoenix dactylifera]	Q5SML5.1	RecName: Full=Two-component response regulator ORR22; AltName: Full=OsRRB4	ORR22	ARR-B	two-component response regulator ARR-B family	Plant hormone signal transduction	GATA-4/5/6 transcription factors	Transcription	COG5641	Transcription factor
CL35086Contig1	Up	Up	0	gi|743778544|ref|XP_010919736.1|	PREDICTED: protein REVEILLE 6-like [Elaeis guineensis]	Q9LVS0.1	RecName: Full=Transcription factor KUA1; AltName: Full=Myb-related protein H; Short=AtMYBH; Short=AtMYBS3; Short=MYBS3-homolg protein; AltName: Full=Protein KUODA1		--	--	--	--	--	ENOG4111BIB	transcription factor
CL35338Contig1	0	Up	0	gi|731412180|ref|XP_010658269.1|	PREDICTED: NF-X1-type zinc finger protein NFXL2 isoform X2 [Vitis vinifera]	Q9FFK8.2	RecName: Full=NF-X1-type zinc finger protein NFXL2; Short=AtNFXL2; AltName: Full=Protein EARLY BIRD		NFXL1, OZFP	NF-X1-type zinc finger protein NFXL1	--	Transcription factor NF-X1, contains NFX-type Zn2+-binding and R3H domains	Transcription	ENOG410XR02	Nuclear transcription factor, X-box
CL35377Contig1	Down	0	Down	gi|743767838|ref|XP_010914193.1|	PREDICTED: uncharacterized protein At4g30180-like [Elaeis guineensis]	Q9SUM5.1	RecName: Full=Transcription factor bHLH146; AltName: Full=Basic helix-loop-helix protein 146; Short=AtbHLH146; Short=bHLH 146; AltName: Full=Transcription factor EN 141; AltName: Full=bHLH transcription factor bHLH146		--	--	--	--	--	ENOG410YVN8	Transcription factor transcription regulator
CL35455Contig1	Down	0	Down	gi|720006589|ref|XP_010258030.1|	PREDICTED: transcription factor TCP5-like [Nelumbo nucifera]	Q9FME3.1	RecName: Full=Transcription factor TCP5		--	--	--	--	--	ENOG410YQU0	Transcription factor
CL35566Contig1	Up	Up	0	gi|743776256|ref|XP_010918529.1|	PREDICTED: heat stress transcription factor B-4b-like [Elaeis guineensis]	Q9C635.1	RecName: Full=Heat stress transcription factor B-4; Short=AtHsfB4; AltName: Full=AtHsf-02		HSFF	heat shock transcription factor, other eukaryote	--	Heat shock transcription factor	Transcription	COG5169	Transcription factor
CL35864Contig1	Down	0	Down	gi|719999907|ref|XP_010255864.1|	PREDICTED: mediator of RNA polymerase II transcription subunit 33A isoform X2 [Nelumbo nucifera]	Q9LUG9.1	RecName: Full=Mediator of RNA polymerase II transcription subunit 33A; AltName: Full=REF4-related 1 protein; AltName: Full=REF4-resembling 1 protein		--	--	--	--	--	ENOG410XPER	Component of the Mediator complex, a coactivator involved in the regulated transcription of nearly all RNA polymerase II-dependent genes. Mediator functions as a bridge to convey information from gene-specific regulatory proteins to the basal RNA polymerase II transcription machinery. The Mediator complex, having a compact conformation in its free form, is recruited to promoters by direct interac…
CL35879Contig1	Down	0	0	gi|720034856|ref|XP_010266851.1|	PREDICTED: protein FD-like isoform X2 [Nelumbo nucifera]	Q84JK2.1	RecName: Full=Protein FD; AltName: Full=bZIP transcription factor 14; Short=AtbZIP14		--	--	--	--	--	ENOG410YWQ7	Transcription factor
CL35991Contig1	0	0	Down	gi|719967320|ref|XP_010261463.1|	PREDICTED: transcription factor bHLH49 [Nelumbo nucifera]	Q9CAA9.1	RecName: Full=Transcription factor bHLH49; AltName: Full=Basic helix-loop-helix protein 49; Short=AtbHLH49; Short=bHLH 49; AltName: Full=Protein ACTIVATOR FOR CELL ELONGATION 1; AltName: Full=Transcription factor EN 82; AltName: Full=bHLH transcription factor bHLH049		--	--	--	--	--	ENOG410YG35	Transcription factor
CL3696Contig1	Down	0	Down	gi|719998994|ref|XP_010255575.1|	PREDICTED: transcription factor TCP9 [Nelumbo nucifera]	O64647.1	RecName: Full=Transcription factor TCP9		--	--	--	--	--	ENOG4111D9R	TCP family transcription factor
CL3757Contig1	0	Up	Down	gi|703064033|ref|XP_010087101.1|	Heat stress transcription factor A-6b [Morus notabilis]	Q6VBB2.1	RecName: Full=Heat stress transcription factor A-2b; AltName: Full=Heat stress transcription factor 18; Short=OsHsf-18; AltName: Full=Heat stress transcription factor 5; Short=rHsf5		HSFF	heat shock transcription factor, other eukaryote	--	Heat shock transcription factor	Transcription	COG5169	Transcription factor
CL37689Contig1	Up	Up	0	gi|720018383|ref|XP_010261769.1|	PREDICTED: ethylene-responsive transcription factor ERF017-like [Nelumbo nucifera]	Q84QC2.1	RecName: Full=Ethylene-responsive transcription factor ERF017		--	--	--	--	--	ENOG410YNX4	Transcription factor
CL37923Contig1	Down	0	0	gi|720006062|ref|XP_010257863.1|	PREDICTED: basic leucine zipper 43-like [Nelumbo nucifera]	Q9FMC2.1	RecName: Full=Basic leucine zipper 43; Short=AtbZIP43; Short=bZIP protein 43	bZIP43	--	--	--	--	--	ENOG410YWTI	Transcription factor
CL3795Contig1	Up	Up	0	gi|743794510|ref|XP_011000462.1|	PREDICTED: ethylene-responsive transcription factor ERF109-like [Populus euphratica]	Q9SZ06.1	RecName: Full=Ethylene-responsive transcription factor ERF109		--	--	--	--	--	ENOG410YN6X	transcription factor
CL38317Contig1	0	0	Down	gi|720077548|ref|XP_010241076.1|	PREDICTED: transcription factor 25 [Nelumbo nucifera]	Q9BQ70.1	RecName: Full=Transcription factor 25; Short=TCF-25; AltName: Full=Nuclear localized protein 1		--	--	--	Uncharacterized conserved protein	Function unknown	ENOG410XQ1Q	transcription factor 25 (basic helix-loop-helix)
CL38437Contig1	Down	0	0	gi|720094305|ref|XP_010246320.1|	PREDICTED: transcription factor UNE12-like isoform X2 [Nelumbo nucifera]	O22768.2	RecName: Full=Transcription factor UNE12; AltName: Full=Basic helix-loop-helix protein 59; Short=AtbHLH59; Short=bHLH 59; AltName: Full=Protein UNFERTILIZED EMBRYO SAC 12; AltName: Full=Transcription factor EN 93; AltName: Full=bHLH transcription factor bHLH059		--	--	--	--	--	ENOG410YBM7	Transcription factor
CL38441Contig1	0	0	Up	gi|720090738|ref|XP_010245198.1|	PREDICTED: heat stress transcription factor A-1 [Nelumbo nucifera]	Q84T61.1	RecName: Full=Heat stress transcription factor A-1; AltName: Full=Heat stress transcription factor 13; Short=OsHsf-13; AltName: Full=Heat stress transcription factor 3; Short=rHsf3		HSFF	heat shock transcription factor, other eukaryote	--	Heat shock transcription factor	Transcription	COG5169	Transcription factor
CL38596Contig1	Down	0	Down	gi|720092202|ref|XP_010245661.1|	PREDICTED: transcription factor PIF1-like isoform X2 [Nelumbo nucifera]	Q8GZM7.1	RecName: Full=Transcription factor PIF1; AltName: Full=Basic helix-loop-helix protein 15; Short=AtbHLH15; Short=bHLH 15; AltName: Full=Protein PHY-INTERACTING FACTOR 1; AltName: Full=Protein PHYTOCHROME INTERACTING FACTOR 3-LIKE 5; AltName: Full=Transcription factor EN 101; AltName: Full=bHLH transcription factor bHLH015		--	--	--	--	--	ENOG41116VE	Transcription factor
CL38629Contig1	0	0	Down	gi|16549076|dbj|BAB70745.1|	putative MADS-domain transcription factor MpMADS10, partial [Magnolia praecocissima]	Q6EU39.1	RecName: Full=MADS-box transcription factor 6; AltName: Full=OsMADS6; AltName: Full=Protein MOSAIC FLORAL ORGANS 1		K09264	MADS-box transcription factor, plant	--	MADS box transcription factor	Transcription	COG5068	Transcription factor
CL38746Contig1	0	0	Down	gi|731420805|ref|XP_010661511.1|	PREDICTED: protein LHY-like isoform X3 [Vitis vinifera]	Q6R0H1.2	RecName: Full=Protein LHY; AltName: Full=MYB-related transcription factor LHY; AltName: Full=Protein LATE ELONGATED HYPOCOTYL		--	--	--	Zuotin and related molecular chaperones (DnaJ superfamily), contains DNA-binding domains	Posttranslational modification, protein turnover, chaperones	ENOG4111X77	Myb transcription factor
CL38753Contig1	0	Up	Down	gi|743762172|ref|XP_010906815.1|	PREDICTED: transcription factor PIF4-like isoform X2 [Elaeis guineensis]	Q8W2F3.1	RecName: Full=Transcription factor PIF4; AltName: Full=Basic helix-loop-helix protein 9; Short=AtbHLH9; Short=bHLH 9; AltName: Full=Phytochrome-interacting factor 4; AltName: Full=Short under red-light 2; AltName: Full=Transcription factor EN 102; AltName: Full=bHLH transcription factor bHLH009		PIF4	phytochrome-interacting factor 4	Plant hormone signal transduction	--	--	ENOG410YAGK	Transcription factor
CL3875Contig1	Up	0	0	gi|720044568|ref|XP_010269930.1|	PREDICTED: dnaJ homolog subfamily C member 2-like [Nelumbo nucifera]	Q6P2Y3.2	RecName: Full=DnaJ homolog subfamily C member 2		--	--	--	Zuotin and related molecular chaperones (DnaJ superfamily), contains DNA-binding domains	Posttranslational modification, protein turnover, chaperones	COG5269	Transcription factor
CL38814Contig1	0	Up	Down	gi|720004468|ref|XP_010257338.1|	PREDICTED: transcription factor bHLH48 [Nelumbo nucifera]	Q3EAI1.1	RecName: Full=Transcription factor bHLH60; AltName: Full=Basic helix-loop-helix protein 60; Short=AtbHLH60; Short=bHLH 60; AltName: Full=Transcription factor EN 91; AltName: Full=bHLH transcription factor bHLH060		--	--	--	--	--	ENOG410YEV1	transcription factor
CL38914Contig1	Up	0	Up	gi|719964032|ref|XP_010251440.1|	PREDICTED: two-component response regulator-like PRR95 [Nelumbo nucifera]	--	--		--	--	--	GATA-4/5/6 transcription factors	Transcription	COG5641	Transcription factor
CL38939Contig1	0	Down	Up	gi|720009053|ref|XP_010258818.1|	PREDICTED: transcription factor MYB1R1 [Nelumbo nucifera]	Q7XC57.1	RecName: Full=Transcription factor MYBS3; AltName: Full=Myb-related protein S3; Short=OsMYBS3		--	--	--	--	--	ENOG4111IMA	Transcription factor
CL38960Contig1	Up	0	0	gi|720070531|ref|XP_010277769.1|	PREDICTED: transcription factor bHLH30-like [Nelumbo nucifera]	Q9S7Y1.1	RecName: Full=Transcription factor bHLH30; AltName: Full=Basic helix-loop-helix protein 30; Short=AtbHLH30; Short=bHLH 30; AltName: Full=Transcription factor EN 53; AltName: Full=bHLH transcription factor bHLH030		--	--	--	--	--	ENOG410ZKSM	transcription factor bHLH30-like
CL39022Contig1	0	0	Down	gi|769810782|ref|XP_011623938.1|	PREDICTED: AP2-like ethylene-responsive transcription factor AIL5 [Amborella trichopoda]	Q6PQQ3.2	RecName: Full=AP2-like ethylene-responsive transcription factor AIL5; AltName: Full=Protein AINTEGUMENTA-LIKE 5	AP2	OVM, ANT	AP2-like factor, ANT lineage	--	--	--	ENOG410Y90A	Transcription factor
CL39182Contig1	Up	Up	0	gi|720071660|ref|XP_010278126.1|	PREDICTED: ethylene-responsive transcription factor 9-like [Nelumbo nucifera]	O80339.1	RecName: Full=Ethylene-responsive transcription factor 3; Short=AtERF3; AltName: Full=Ethylene-responsive element-binding factor 3; Short=EREBP-3		--	--	--	--	--	ENOG41123N5	Transcription factor
CL391Contig1	Up	0	Up	gi|731427206|ref|XP_010663894.1|	PREDICTED: NF-X1-type zinc finger protein NFXL1-like [Vitis vinifera]	Q9SY59.1	RecName: Full=NF-X1-type zinc finger protein NFXL1; Short=AtNFXL1		NFX1	transcriptional repressor NF-X1	--	Transcription factor NF-X1, contains NFX-type Zn2+-binding and R3H domains	Transcription	ENOG410XR02	Nuclear transcription factor, X-box
CL39309Contig1	0	0	Down	gi|802636289|ref|XP_012078259.1|	PREDICTED: two-component response regulator ARR8-like [Jatropha curcas]	Q2QXY3.2	RecName: Full=Two-component response regulator ORR10; AltName: Full=OsRR10; AltName: Full=OsRRA2	ORR10	ARR-A	two-component response regulator ARR-A family	Plant hormone signal transduction	GATA-4/5/6 transcription factors	Transcription	COG5641	Transcription factor
CL39360Contig1	Down	0	Down	gi|720048280|ref|XP_010271074.1|	PREDICTED: transcription factor PIF3 isoform X2 [Nelumbo nucifera]	--	--		PIF3	phytochrome-interacting factor 3	Plant hormone signal transduction	--	--	ENOG4111SYS	Transcription factor
CL3938Contig1	Down	0	Down	gi|1050556056|ref|XP_017606084.1|	PREDICTED: transcription factor bHLH30-like [Gossypium arboreum]	Q9S7Y1.1	RecName: Full=Transcription factor bHLH30; AltName: Full=Basic helix-loop-helix protein 30; Short=AtbHLH30; Short=bHLH 30; AltName: Full=Transcription factor EN 53; AltName: Full=bHLH transcription factor bHLH030		--	--	--	--	--	ENOG410YEFC	Transcription factor
CL39391Contig1	0	Up	0	gi|719967320|ref|XP_010261463.1|	PREDICTED: transcription factor bHLH49 [Nelumbo nucifera]	Q9CAA9.1	RecName: Full=Transcription factor bHLH49; AltName: Full=Basic helix-loop-helix protein 49; Short=AtbHLH49; Short=bHLH 49; AltName: Full=Protein ACTIVATOR FOR CELL ELONGATION 1; AltName: Full=Transcription factor EN 82; AltName: Full=bHLH transcription factor bHLH049		--	--	--	--	--	ENOG410YG35	Transcription factor
CL39641Contig1	Up	0	Up	gi|1025240638|ref|XP_016486507.1|	PREDICTED: uncharacterized protein LOC107806787 [Nicotiana tabacum]	--	--		--	--	--	--	--	ENOG410YQHU	Transcription factor
CL397Contig1	Up	0	Up	gi|720015965|ref|XP_010261002.1|	PREDICTED: ethylene-responsive transcription factor ABR1-like [Nelumbo nucifera]	Q70II3.2	RecName: Full=Ethylene-responsive transcription factor ERF110	ERF110	--	--	--	--	--	ENOG411198J	AP2 ERF domain-containing transcription factor
CL40077Contig1	0	0	Up	gi|1035961188|gb|OAY81971.1|	Mediator of RNA polymerase II transcription subunit 6 [Ananas comosus]	F4IXJ7.1	RecName: Full=Mediator of RNA polymerase II transcription subunit 6		MED6	mediator of RNA polymerase II transcription subunit 6	--	RNA polymerase II transcriptional regulation mediator	Transcription	COG5097	component of the Mediator complex, a coactivator involved in the regulated transcription of nearly all RNA polymerase II-dependent genes. Mediator functions as a bridge to convey information from gene-specific regulatory proteins to the basal RNA polymerase II transcription machinery. Mediator is recruited to promoters by direct interactions with regulatory proteins and serves as a scaffold for t…
CL4044Contig1	0	0	Down	gi|720095393|ref|XP_010246667.1|	PREDICTED: transcription factor bHLH78 [Nelumbo nucifera]	Q9SRT2.1	RecName: Full=Transcription factor bHLH62; AltName: Full=Basic helix-loop-helix protein 62; Short=AtbHLH62; Short=bHLH 62; AltName: Full=Transcription factor EN 85; AltName: Full=bHLH transcription factor bHLH062		--	--	--	--	--	ENOG4111T9V	Transcription factor
CL4131Contig1	0	Down	0	gi|720009505|ref|XP_010258956.1|	PREDICTED: trihelix transcription factor ASIL2-like [Nelumbo nucifera]	Q9LJG8.1	RecName: Full=Trihelix transcription factor ASIL2; AltName: Full=6B-interacting protein 1-like 2; AltName: Full=Trihelix DNA-binding protein ASIL2		--	--	--	Transcription factor GT-2 and related proteins, contains trihelix DNA-binding/SANT domain	Transcription	ENOG410YYXY	Transcription factor
CL42239Contig1	0	0	Down	gi|719972692|ref|XP_010278243.1|	PREDICTED: nuclear transcription factor Y subunit C-9 [Nelumbo nucifera]	Q9ZVL3.1	RecName: Full=Nuclear transcription factor Y subunit C-3; Short=AtNF-YC-3		--	--	--	CCAAT-binding factor, subunit C (HAP5)	Transcription	COG5208	Nuclear transcription factor Y
CL4265Contig1	0	0	Down	gi|255555865|ref|XP_002518968.1|	PREDICTED: trihelix transcription factor GTL1 isoform X1 [Ricinus communis]	Q39117.1	RecName: Full=Trihelix transcription factor GT-2; AltName: Full=Trihelix DNA-binding protein GT-2		--	--	--	Transcription factor GT-2 and related proteins, contains trihelix DNA-binding/SANT domain	Transcription	ENOG410YYXY	Transcription factor
CL4460Contig1	0	Up	Down	gi|720080559|ref|XP_010242006.1|	PREDICTED: ethylene-responsive transcription factor ERF053-like [Nelumbo nucifera]	O65665.1	RecName: Full=Ethylene-responsive transcription factor ERF060		--	--	--	--	--	ENOG410YGYW	Transcription factor
CL4465Contig1	0	0	Down	gi|225470656|ref|XP_002268213.1|	PREDICTED: protein CHLOROPLAST IMPORT APPARATUS 2 isoform X1 [Vitis vinifera]	Q9LU68.1	RecName: Full=Protein CHLOROPLAST IMPORT APPARATUS 2; Flags: Precursor		--	--	--	GATA-4/5/6 transcription factors	Transcription	COG5641	Transcription factor
CL4524Contig1	0	0	Down	gi|225456461|ref|XP_002284464.1|	PREDICTED: transcription factor bHLH137 [Vitis vinifera]	Q93W88.1	RecName: Full=Transcription factor bHLH137; AltName: Full=Basic helix-loop-helix protein 137; Short=AtbHLH137; Short=bHLH 137; AltName: Full=Transcription factor EN 89; AltName: Full=bHLH transcription factor bHLH137		--	--	--	--	--	ENOG410YIH7	Transcription factor
CL4530Contig1	0	Up	Down	gi|566170293|ref|XP_002306366.2|	myb family transcription factor family protein [Populus trichocarpa]	Q9FNN6.1	RecName: Full=Transcription factor SRM1; AltName: Full=Myb-related protein SRM1; AltName: Full=Protein SALT-RELATED MYB 1		--	--	--	Zuotin and related molecular chaperones (DnaJ superfamily), contains DNA-binding domains	Posttranslational modification, protein turnover, chaperones	COG5269	Transcription factor
CL45809Contig1	Down	0	Down	gi|720006062|ref|XP_010257863.1|	PREDICTED: basic leucine zipper 43-like [Nelumbo nucifera]	Q9LZP8.1	RecName: Full=bZIP transcription factor 53; Short=AtbZIP53	bZIP53	--	--	--	--	--	ENOG410YWTI	Transcription factor
CL4584Contig1	0	0	Down	gi|720033552|ref|XP_010266466.1|	PREDICTED: probable WRKY transcription factor 41 [Nelumbo nucifera]	Q9SUP6.1	RecName: Full=Probable WRKY transcription factor 53; AltName: Full=WRKY DNA-binding protein 53		--	--	--	--	--	ENOG410YBEV	Transcription factor
CL4618Contig1	Down	0	Down	gi|720070888|ref|XP_010277890.1|	PREDICTED: putative cyclin-D6-1 [Nelumbo nucifera]	Q9ZR04.1	RecName: Full=Putative cyclin-D6-1; AltName: Full=G1/S-specific cyclin-D6-1; Short=CycD6;1		CYCD6	cyclin D6, plant	--	G1/S-specific cyclin D	Cell cycle control, cell division, chromosome partitioning	ENOG410XRKC	(DC) complex that phosphorylates and inhibits members of the retinoblastoma (RB) protein family including RB1 and regulates the cell-cycle during G(1) S transition. Phosphorylation of RB1 allows dissociation of the transcription factor E2F from the RB E2F complex and the subsequent transcription of E2F target genes which are responsible for the progression through the G(1) phase. Hypophosphorylat…
CL47575Contig1	0	0	Down	gi|695003872|ref|XP_009387765.1|	PREDICTED: transcription factor RF2b [Musa acuminata subsp. malaccensis]	Q6S4P4.2	RecName: Full=Transcription factor RF2b		--	--	--	--	--	ENOG410YGG3	Transcription factor
CL4761Contig1	0	0	Down	gi|590595861|ref|XP_007018175.1|	Transcription factor, putative isoform 1 [Theobroma cacao]	Q9FY69.1	RecName: Full=Transcription factor bHLH143; AltName: Full=Basic helix-loop-helix protein 143; Short=AtbHLH143; Short=bHLH 143; AltName: Full=Transcription factor EN 129; AltName: Full=bHLH transcription factor bHLH143		--	--	--	--	--	ENOG410Y8WP	Transcription factor
CL5093Contig1	Up	Up	0	gi|720081049|ref|XP_010242159.1|	PREDICTED: heat stress transcription factor A-4b-like [Nelumbo nucifera]	Q94J16.1	RecName: Full=Heat stress transcription factor A-4b; AltName: Full=Heat stress transcription factor 4; Short=OsHsf-04; AltName: Full=Heat stress transcription factor 9; Short=rHsf9		HSFF	heat shock transcription factor, other eukaryote	--	Heat shock transcription factor	Transcription	COG5169	Transcription factor
CL5101Contig1	Down	0	Down	gi|720068169|ref|XP_010277022.1|	PREDICTED: trihelix transcription factor ASIL1 [Nelumbo nucifera]	Q9LJG8.1	RecName: Full=Trihelix transcription factor ASIL2; AltName: Full=6B-interacting protein 1-like 2; AltName: Full=Trihelix DNA-binding protein ASIL2		--	--	--	Transcription factor GT-2 and related proteins, contains trihelix DNA-binding/SANT domain	Transcription	ENOG410YYXY	Transcription factor
CL5202Contig1	0	Up	Down	gi|720008943|ref|XP_010258783.1|	PREDICTED: ethylene-responsive transcription factor 5 [Nelumbo nucifera]	Q40478.1	RecName: Full=Ethylene-responsive transcription factor 5; AltName: Full=Ethylene-responsive element-binding factor 4; Short=EREBP-4; AltName: Full=Ethylene-responsive element-binding factor 5 homolog; AltName: Full=NtERF4		EREBP	EREBP-like factor	--	--	--	ENOG410YIK7	Transcription factor
CL5230Contig1	Up	Up	0	gi|719998290|ref|XP_010255365.1|	PREDICTED: transcription factor GLABRA 3-like [Nelumbo nucifera]	Q9FN69.1	RecName: Full=Transcription factor GLABRA 3; AltName: Full=Basic helix-loop-helix protein 1; Short=AtMYC6; Short=AtbHLH1; Short=bHLH 1; AltName: Full=Protein SHAPESHIFTER; AltName: Full=Transcription factor EN 31; AltName: Full=bHLH transcription factor bHLH001		--	--	--	--	--	ENOG410Z2WK	Transcription factor
CL523Contig2	Up	0	0	gi|720080890|ref|XP_010242109.1|	PREDICTED: probable WRKY transcription factor 65 isoform X1 [Nelumbo nucifera]	Q93WV5.1	RecName: Full=Probable WRKY transcription factor 69; AltName: Full=WRKY DNA-binding protein 69		--	--	--	--	--	ENOG410YK4F	WRKY transcription factor
CL52949Contig1	0	0	Down	gi|194375341|dbj|BAG62783.1|	unnamed protein product, partial [Homo sapiens]	Q8IWI9.3	RecName: Full=MAX gene-associated protein; AltName: Full=MAX dimerization protein 5		--	--	--	--	--	ENOG410XSTS	t-box transcription factor
CL53102Contig1	Down	0	Down	gi|720091847|ref|XP_010245546.1|	PREDICTED: ethylene-responsive transcription factor ERF003-like [Nelumbo nucifera]	Q94AW5.1	RecName: Full=Ethylene-responsive transcription factor ERF003	ERF003	--	--	--	--	--	ENOG4111RRZ	Transcription factor
CL53692Contig1	Down	0	Down	gi|743788210|ref|XP_011032938.1|	PREDICTED: ethylene-responsive transcription factor ERF034 [Populus euphratica]	Q8LBQ7.2	RecName: Full=Ethylene-responsive transcription factor ERF034	ERF034	--	--	--	--	--	ENOG410YIZG	Transcription factor
CL53695Contig1	0	Up	Down	gi|720070888|ref|XP_010277890.1|	PREDICTED: putative cyclin-D6-1 [Nelumbo nucifera]	Q9ZR04.1	RecName: Full=Putative cyclin-D6-1; AltName: Full=G1/S-specific cyclin-D6-1; Short=CycD6;1		CYCD6	cyclin D6, plant	--	G1/S-specific cyclin D	Cell cycle control, cell division, chromosome partitioning	ENOG410XRKC	(DC) complex that phosphorylates and inhibits members of the retinoblastoma (RB) protein family including RB1 and regulates the cell-cycle during G(1) S transition. Phosphorylation of RB1 allows dissociation of the transcription factor E2F from the RB E2F complex and the subsequent transcription of E2F target genes which are responsible for the progression through the G(1) phase. Hypophosphorylat…
CL53730Contig1	0	Down	0	gi|720017593|ref|XP_010261513.1|	PREDICTED: transcription factor TRY-like [Nelumbo nucifera]	Q8GV05.1	RecName: Full=Transcription factor TRY; AltName: Full=Protein TRIPTYCHON		MYBP	transcription factor MYB, plant	--	--	--	ENOG410YUWZ	Transcription factor
CL53932Contig1	0	0	Down	gi|720033916|ref|XP_010266576.1|	PREDICTED: uncharacterized protein LOC104604049 [Nelumbo nucifera]	--	--		PCC1, LAGE3	EKC/KEOPS complex subunit PCC1/LAGE3	--	--	--	ENOG41127M7	Transcription factor Pcc1
CL5397Contig1	Down	Up	Down	gi|720054195|ref|XP_010272971.1|	PREDICTED: transcription factor bHLH96-like [Nelumbo nucifera]	Q9SK91.2	RecName: Full=Transcription factor bHLH94; AltName: Full=Basic helix-loop-helix protein 94; Short=AtbHLH94; Short=bHLH 94; AltName: Full=Transcription factor EN 16; AltName: Full=bHLH transcription factor bHLH094		--	--	--	--	--	ENOG410YF8H	nucleic acid binding transcription factor activity
CL5415Contig1	Down	0	Down	gi|720074022|ref|XP_010278894.1|	PREDICTED: protein SCARECROW [Nelumbo nucifera]	Q2Z2E9.1	RecName: Full=Protein SCARECROW; Short=PnSCR		--	--	--	--	--	ENOG4110TCK	Transcription factor
CL54657Contig1	Up	0	0	gi|720080627|ref|XP_010242028.1|	PREDICTED: ethylene-responsive transcription factor ERF020 [Nelumbo nucifera]	Q9C9I8.1	RecName: Full=Ethylene-responsive transcription factor ERF020		--	--	--	--	--	ENOG410YYQ2	Transcription factor
CL55Contig1	Up	Up	0	gi|720030093|ref|XP_010265415.1|	PREDICTED: probable WRKY transcription factor 17 [Nelumbo nucifera]	Q9SV15.2	RecName: Full=Probable WRKY transcription factor 11; AltName: Full=WRKY DNA-binding protein 11		--	--	--	--	--	ENOG410YD1E	WRKY transcription factor
CL57296Contig1	Up	Up	0	gi|296083165|emb|CBI22801.3|	unnamed protein product, partial [Vitis vinifera]	O80450.1	RecName: Full=Trihelix transcription factor GT-3b; AltName: Full=Transcription factor GT-1-like; AltName: Full=Trihelix DNA-binding protein GT-3b		--	--	--	Transcription factor GT-2 and related proteins, contains trihelix DNA-binding/SANT domain	Transcription	ENOG410YYXY	Transcription factor
CL57330Contig1	0	Up	Down	gi|720013883|ref|XP_010260326.1|	PREDICTED: probable transcription factor GLK1 [Nelumbo nucifera]	Q5Z5I4.1	RecName: Full=Probable transcription factor GLK1; AltName: Full=Golden2-like protein 1; Short=OsGLK1		--	--	--	--	--	ENOG4111SK7	Transcription factor
CL57350Contig1	Up	0	Up	gi|1035913108|gb|OAY42701.1|	hypothetical protein MANES_08G009200 [Manihot esculenta]	O23875.1	RecName: Full=Transcription factor PCF1		--	--	--	--	--	ENOG410YH53	Transcription factor
CL57371Contig1	0	0	Down	gi|720092206|ref|XP_010245662.1|	PREDICTED: transcription factor PIF1-like isoform X3 [Nelumbo nucifera]	Q8GZM7.1	RecName: Full=Transcription factor PIF1; AltName: Full=Basic helix-loop-helix protein 15; Short=AtbHLH15; Short=bHLH 15; AltName: Full=Protein PHY-INTERACTING FACTOR 1; AltName: Full=Protein PHYTOCHROME INTERACTING FACTOR 3-LIKE 5; AltName: Full=Transcription factor EN 101; AltName: Full=bHLH transcription factor bHLH015		--	--	--	--	--	ENOG41116VE	Transcription factor
CL57455Contig1	Up	0	Up	gi|720048708|ref|XP_010271215.1|	PREDICTED: uncharacterized protein LOC104607293 [Nelumbo nucifera]	--	--		--	--	--	--	--	ENOG4111BIM	PLATZ transcription factor
CL57469Contig1	Down	0	Down	gi|720032148|ref|XP_010266024.1|	PREDICTED: protein FD-like [Nelumbo nucifera]	Q84JK2.1	RecName: Full=Protein FD; AltName: Full=bZIP transcription factor 14; Short=AtbZIP14		--	--	--	--	--	ENOG410YWQ7	Transcription factor
CL57489Contig1	0	0	Down	gi|769810017|ref|XP_011624032.1|	PREDICTED: nuclear transcription factor Y subunit A-7 isoform X2 [Amborella trichopoda]	Q84JP1.1	RecName: Full=Nuclear transcription factor Y subunit A-7; Short=AtNF-YA-7		--	--	--	CCAAT-binding factor, subunit B (HAP2)	Transcription	COG5224	Nuclear transcription factor Y
CL57611Contig1	0	0	Up	gi|720007721|ref|XP_010258393.1|	PREDICTED: transcription factor bHLH47-like [Nelumbo nucifera]	Q69V10.1	RecName: Full=Transcription factor BHLH062; AltName: Full=Basic helix-loop-helix protein 1; Short=OsbHLH1; AltName: Full=Basic helix-loop-helix protein 62; Short=OsbHLH062; AltName: Full=bHLH transcription factor bHLH062		--	--	--	--	--	ENOG410YN73	Transcription factor
CL57719Contig1	0	Up	Down	gi|16549058|dbj|BAB70736.1|	putative MADS-domain transcription factor MpMADS1 [Magnolia praecocissima]	Q9FUY6.1	RecName: Full=MADS-box protein JOINTLESS; AltName: Full=LeMADS		--	--	--	MADS box transcription factor	Transcription	COG5068	Transcription factor
CL57751Contig1	Up	Up	0	gi|720010396|ref|XP_010259237.1|	PREDICTED: transcription factor bHLH147 [Nelumbo nucifera]	Q9C8Z9.1	RecName: Full=Transcription factor bHLH148; AltName: Full=ATBS1 interacting factor 2; AltName: Full=Basic helix-loop-helix protein 148; Short=AtbHLH148; Short=bHLH 148; AltName: Full=Transcription factor EN 143; AltName: Full=bHLH transcription factor bHLH148		--	--	--	--	--	ENOG410YRF4	Transcription factor
CL57752Contig1	0	0	Down	gi|743779102|ref|XP_010920014.1|	PREDICTED: transcription factor HBP-1a-like isoform X1 [Elaeis guineensis]	Q501B2.1	RecName: Full=bZIP transcription factor 16; Short=AtbZIP16	Bzip16	GBF	plant G-box-binding factor	--	--	--	ENOG410Y53Y	Transcription factor
CL5781Contig1	Down	0	Down	gi|731436649|ref|XP_003635117.2|	PREDICTED: uncharacterized protein LOC100854487 [Vitis vinifera]	Q9SZF7.1	RecName: Full=Protein SHORT-ROOT; Short=AtSHR; AltName: Full=GRAS family protein 26; Short=AtGRAS-26; AltName: Full=Protein SHOOT GRAVITROPISM 7		--	--	--	--	--	ENOG41116YR	Transcription factor
CL58040Contig1	Up	0	Up	gi|720004552|ref|XP_010257364.1|	PREDICTED: transcription factor bHLH130-like [Nelumbo nucifera]	Q66GR3.1	RecName: Full=Transcription factor bHLH130; AltName: Full=Basic helix-loop-helix protein 130; Short=AtbHLH130; Short=bHLH 130; AltName: Full=Transcription factor EN 69; AltName: Full=bHLH transcription factor bHLH130		--	--	--	--	--	ENOG410YDYN	Transcription factor
CL58115Contig1	Up	Up	0	gi|1009157314|ref|XP_015896697.1|	PREDICTED: ethylene-responsive transcription factor 1A-like [Ziziphus jujuba]	Q9LW50.1	RecName: Full=Ethylene-responsive transcription factor 2; Short=NsERF2; AltName: Full=Ethylene-responsive element-binding factor 2; Short=EREBP-2		EREBP	EREBP-like factor	--	--	--	ENOG410YJV7	Transcription factor
CL58168Contig1	0	Up	Down	gi|720019741|ref|XP_010262182.1|	PREDICTED: transcription factor MYB1R1-like [Nelumbo nucifera]	Q9LVS0.1	RecName: Full=Transcription factor KUA1; AltName: Full=Myb-related protein H; Short=AtMYBH; Short=AtMYBS3; Short=MYBS3-homolg protein; AltName: Full=Protein KUODA1		--	--	--	--	--	ENOG410YK2X	Transcription factor
CL581Contig1	Up	0	Up	gi|719985886|ref|XP_010251534.1|	PREDICTED: ethylene-responsive transcription factor CRF3 [Nelumbo nucifera]	Q9SUE3.2	RecName: Full=Ethylene-responsive transcription factor CRF4; AltName: Full=Protein CYTOKININ RESPONSE FACTOR 4	CRF4	--	--	--	--	--	ENOG410YM3E	Transcription factor
CL58258Contig1	Up	0	Up	gi|720010411|ref|XP_010259241.1|	PREDICTED: probable WRKY transcription factor 48 [Nelumbo nucifera]	Q9FGZ4.1	RecName: Full=Probable WRKY transcription factor 48; AltName: Full=WRKY DNA-binding protein 48		--	--	--	--	--	ENOG410YRNP	Transcription factor
CL58313Contig1	0	Up	Down	gi|720008805|ref|XP_010258735.1|	PREDICTED: GATA transcription factor 26-like [Nelumbo nucifera]	Q8W4H1.1	RecName: Full=GATA transcription factor 26		--	--	--	GATA-4/5/6 transcription factors	Transcription	COG5641	Transcription factor
CL58415Contig1	0	0	Up	gi|719998994|ref|XP_010255575.1|	PREDICTED: transcription factor TCP9 [Nelumbo nucifera]	A2XKR7.1	RecName: Full=GATA transcription factor 18; AltName: Full=Protein TIFY 1a		--	--	--	--	--	ENOG4111D9R	TCP family transcription factor
CL58454Contig1	Up	0	0	gi|720062981|ref|XP_010275580.1|	PREDICTED: cyclin-T1-3-like [Nelumbo nucifera]	Q2QQS5.1	RecName: Full=Cyclin-T1-4; Short=CycT1;4		--	--	--	CDK9 kinase-activating protein cyclin T	Cell cycle control, cell division, chromosome partitioning	COG5333	Component of the Mediator complex, a coactivator involved in regulated gene transcription of nearly all RNA polymerase II-dependent genes. Mediator functions as a bridge to convey information from gene-specific regulatory proteins to the basal RNA polymerase II transcription machinery. Mediator is recruited to promoters by direct interactions with regulatory proteins and serves as a scaffold for …
CL58551Contig1	0	Up	Down	gi|225427316|ref|XP_002279150.1|	PREDICTED: two-component response regulator-like APRR2 [Vitis vinifera]	Q6LA43.2	RecName: Full=Two-component response regulator-like APRR2; AltName: Full=Pseudo-response regulator 2; AltName: Full=TOC2 protein	APRR2	--	--	--	GATA-4/5/6 transcription factors	Transcription	COG5641	Transcription factor
CL59162Contig1	Up	Up	Up	gi|928240912|gb|ALE71299.1|	transcription factor WRKY33 [Lindera glauca]	Q6IEQ7.1	RecName: Full=WRKY transcription factor WRKY24; Short=OsWRKY24	WRKY24	--	--	--	--	--	ENOG4112BTF	WRKY transcription factor
CL59369Contig1	0	Down	Up	gi|720022162|ref|XP_010262959.1|	PREDICTED: transcription factor E2FA-like [Nelumbo nucifera]	Q9FNY0.1	RecName: Full=Transcription factor E2FA; AltName: Full=E2F transcription factor-3; Short=AtE2F3		E2F3	transcription factor E2F3	Cell cycle	Transcription factor E2F/dimerization partner (TDP)	Transcription	ENOG410XNYI	E2F transcription factor
CL59475Contig1	0	0	Down	gi|720004085|ref|XP_010257210.1|	PREDICTED: nuclear transcription factor Y subunit A-7-like isoform X1 [Nelumbo nucifera]	Q945M9.1	RecName: Full=Nuclear transcription factor Y subunit A-9; Short=AtNF-YA-9		--	--	--	CCAAT-binding factor, subunit B (HAP2)	Transcription	COG5224	Nuclear transcription factor Y
CL60256Contig1	Up	0	Up	gi|672142858|ref|XP_008795295.1|	PREDICTED: two-component response regulator ORR1-like isoform X2 [Phoenix dactylifera]	--	--		ARR-A	two-component response regulator ARR-A family	Plant hormone signal transduction	--	--	COG5641	Transcription factor
CL6070Contig1	Down	0	Down	gi|719991236|ref|XP_010253208.1|	PREDICTED: transcription factor-like protein DPA isoform X1 [Nelumbo nucifera]	Q9FNY2.1	RecName: Full=Transcription factor-like protein DPB; AltName: Full=DP-like protein B; Short=AtDPbB; AltName: Full=E2F dimerization partner protein B		TFDP1	transcription factor Dp-1	TGF-beta signaling pathway|Cell cycle	E2F-like protein	Transcription	ENOG410Y9QP	Transcription factor
CL60885Contig1	Up	0	Up	gi|743808969|ref|XP_010928471.1|	PREDICTED: transcription factor bHLH130-like [Elaeis guineensis]	Q66GR3.1	RecName: Full=Transcription factor bHLH130; AltName: Full=Basic helix-loop-helix protein 130; Short=AtbHLH130; Short=bHLH 130; AltName: Full=Transcription factor EN 69; AltName: Full=bHLH transcription factor bHLH130		--	--	--	--	--	ENOG410YDYN	Transcription factor
CL61000Contig1	Up	0	0	gi|720030093|ref|XP_010265415.1|	PREDICTED: probable WRKY transcription factor 17 [Nelumbo nucifera]	Q9SJA8.2	RecName: Full=Probable WRKY transcription factor 17; AltName: Full=WRKY DNA-binding protein 17		--	--	--	--	--	ENOG410YD1E	WRKY transcription factor
CL61142Contig1	Down	0	Down	gi|731420805|ref|XP_010661511.1|	PREDICTED: protein LHY-like isoform X3 [Vitis vinifera]	Q6R0H1.2	RecName: Full=Protein LHY; AltName: Full=MYB-related transcription factor LHY; AltName: Full=Protein LATE ELONGATED HYPOCOTYL		--	--	--	Zuotin and related molecular chaperones (DnaJ superfamily), contains DNA-binding domains	Posttranslational modification, protein turnover, chaperones	ENOG4111X77	Myb transcription factor
CL61301Contig1	0	Up	Down	gi|1000981491|ref|XP_015582839.1|	PREDICTED: transcription factor UNE10 [Ricinus communis]	Q8GZ38.1	RecName: Full=Transcription factor UNE10; AltName: Full=Basic helix-loop-helix protein 16; Short=AtbHLH16; Short=bHLH 16; AltName: Full=Protein UNFERTILIZED EMBRYO SAC 10; AltName: Full=Transcription factor EN 108; AltName: Full=bHLH transcription factor bHLH016		--	--	--	--	--	ENOG4111B0G	Transcription factor
CL6131Contig1	Down	Down	Up	gi|296083165|emb|CBI22801.3|	unnamed protein product, partial [Vitis vinifera]	O80450.1	RecName: Full=Trihelix transcription factor GT-3b; AltName: Full=Transcription factor GT-1-like; AltName: Full=Trihelix DNA-binding protein GT-3b		--	--	--	Transcription factor GT-2 and related proteins, contains trihelix DNA-binding/SANT domain	Transcription	ENOG410YYXY	Transcription factor
CL61817Contig1	Down	0	Down	gi|720054382|ref|XP_010273037.1|	PREDICTED: transcription factor bHLH93-like [Nelumbo nucifera]	Q2HIV9.1	RecName: Full=Transcription factor bHLH35; AltName: Full=Basic helix-loop-helix protein 35; Short=AtbHLH35; Short=bHLH 35; AltName: Full=Transcription factor EN 41; AltName: Full=bHLH transcription factor bHLH035		--	--	--	--	--	ENOG410YDYS	Transcription factor
CL619Contig3	0	Up	0	gi|720075936|ref|XP_010279472.1|	PREDICTED: transcription factor DIVARICATA [Nelumbo nucifera]	Q9FNN6.1	RecName: Full=Transcription factor SRM1; AltName: Full=Myb-related protein SRM1; AltName: Full=Protein SALT-RELATED MYB 1		--	--	--	Zuotin and related molecular chaperones (DnaJ superfamily), contains DNA-binding domains	Posttranslational modification, protein turnover, chaperones	COG5269	Transcription factor
CL6250Contig1	0	Down	Up	gi|719986282|ref|XP_010251652.1|	PREDICTED: ethylene-responsive transcription factor WRI1 [Nelumbo nucifera]	Q6X5Y6.1	RecName: Full=Ethylene-responsive transcription factor WRI1; AltName: Full=Protein ACTIVATOR OF SPORAMIN::LUC 1; AltName: Full=Protein WRINKLED 1		--	--	--	--	--	ENOG410Y9IH	Transcription factor
CL630Contig1	Up	Up	0	gi|720033552|ref|XP_010266466.1|	PREDICTED: probable WRKY transcription factor 41 [Nelumbo nucifera]	Q8H0Y8.2	RecName: Full=Probable WRKY transcription factor 41; AltName: Full=WRKY DNA-binding protein 41		--	--	--	--	--	ENOG410YBEV	Transcription factor
CL630Contig2	0	0	Down	gi|720033552|ref|XP_010266466.1|	PREDICTED: probable WRKY transcription factor 41 [Nelumbo nucifera]	Q9SUP6.1	RecName: Full=Probable WRKY transcription factor 53; AltName: Full=WRKY DNA-binding protein 53		--	--	--	--	--	ENOG410YBEV	Transcription factor
CL634Contig2	0	0	Up	gi|720030183|ref|XP_010265446.1|	PREDICTED: AP2-like ethylene-responsive transcription factor AIL5 [Nelumbo nucifera]	Q6PQQ3.2	RecName: Full=AP2-like ethylene-responsive transcription factor AIL5; AltName: Full=Protein AINTEGUMENTA-LIKE 5	AP2	OVM, ANT	AP2-like factor, ANT lineage	--	--	--	ENOG410Y90A	Transcription factor
CL64659Contig1	0	0	Down	gi|686747372|ref|XP_009248030.1|	PREDICTED: LOW QUALITY PROTEIN: MAX gene-associated protein [Pongo abelii]	Q8IWI9.3	RecName: Full=MAX gene-associated protein; AltName: Full=MAX dimerization protein 5		--	--	--	--	--	ENOG410XSTS	t-box transcription factor
CL65Contig1	Down	0	Down	gi|720024053|ref|XP_010263520.1|	PREDICTED: heat stress transcription factor B-4-like [Nelumbo nucifera]	Q9C635.1	RecName: Full=Heat stress transcription factor B-4; Short=AtHsfB4; AltName: Full=AtHsf-02		HSFF	heat shock transcription factor, other eukaryote	--	Heat shock transcription factor	Transcription	COG5169	Transcription factor
CL65Contig4	0	0	Up	gi|719998702|ref|XP_010255485.1|	PREDICTED: heat stress transcription factor B-2b-like [Nelumbo nucifera]	Q652B0.1	RecName: Full=Heat stress transcription factor B-2c; AltName: Full=Heat stress transcription factor 24; Short=OsHsf-24		HSFF	heat shock transcription factor, other eukaryote	--	Heat shock transcription factor	Transcription	COG5169	Transcription factor
CL6616Contig1	Up	0	0	gi|970064934|ref|XP_015059451.1|	PREDICTED: heat stress transcription factor C-1 [Solanum pennellii]	Q9LV52.1	RecName: Full=Heat stress transcription factor C-1; Short=AtHsfC1; AltName: Full=AtHsf-08		HSFF	heat shock transcription factor, other eukaryote	--	Heat shock transcription factor	Transcription	COG5169	Transcription factor
CL6656Contig1	0	Up	0	gi|695047218|ref|XP_009411482.1|	PREDICTED: trihelix transcription factor GTL1-like isoform X1 [Musa acuminata subsp. malaccensis]	Q9C882.2	RecName: Full=Trihelix transcription factor GTL1; AltName: Full=GT2-LIKE protein 1; Short=AtGTL1; Short=Protein GT-2-LIKE1; AltName: Full=Trihelix DNA-binding protein GTL1		--	--	--	Transcription factor GT-2 and related proteins, contains trihelix DNA-binding/SANT domain	Transcription	ENOG410YYXY	Transcription factor
CL68144Contig1	Down	0	Down	gi|720013365|ref|XP_010260150.1|	PREDICTED: protein REVEILLE 8 isoform X1 [Nelumbo nucifera]	--	--		--	--	--	--	--	ENOG4111HV1	Transcription factor
CL68438Contig1	Down	0	Down	gi|719996563|ref|XP_010254813.1|	PREDICTED: GATA transcription factor 18-like [Nelumbo nucifera]	Q9ZPX0.2	RecName: Full=GATA transcription factor 20		--	--	--	GATA-4/5/6 transcription factors	Transcription	COG5641	Transcription factor
CL6903Contig1	Down	0	Down	gi|359489477|ref|XP_002267819.2|	PREDICTED: transcription factor bHLH67 isoform X1 [Vitis vinifera]	Q700E4.1	RecName: Full=Transcription factor bHLH67; AltName: Full=Basic helix-loop-helix protein 67; Short=AtbHLH67; Short=bHLH 67; AltName: Full=Transcription factor EN 11; AltName: Full=bHLH transcription factor bHLH067		--	--	--	--	--	ENOG41115JJ	Transcription factor
CL69347Contig1	0	Down	Up	gi|297742325|emb|CBI34474.3|	unnamed protein product, partial [Vitis vinifera]	Q9C7W2.1	RecName: Full=Ethylene-responsive transcription factor ERF061		--	--	--	--	--	ENOG410YMKN	Transcription factor
CL713Contig1	0	Up	0	gi|720018197|ref|XP_010261706.1|	PREDICTED: ethylene-responsive transcription factor RAP2-12 [Nelumbo nucifera]	Q9LUM4.2	RecName: Full=Ethylene-responsive transcription factor RAP2-2; Short=AtRAP2.2; AltName: Full=Protein RELATED TO APETALA2 2		EREBP	EREBP-like factor	--	--	--	ENOG410YERP	Transcription factor
CL7143Contig1	Up	0	Up	gi|720054195|ref|XP_010272971.1|	PREDICTED: transcription factor bHLH96-like [Nelumbo nucifera]	Q9SK91.2	RecName: Full=Transcription factor bHLH94; AltName: Full=Basic helix-loop-helix protein 94; Short=AtbHLH94; Short=bHLH 94; AltName: Full=Transcription factor EN 16; AltName: Full=bHLH transcription factor bHLH094		--	--	--	--	--	ENOG410YF8H	nucleic acid binding transcription factor activity
CL7165Contig1	0	0	Up	gi|719971708|ref|XP_010275462.1|	PREDICTED: transcription factor bHLH144-like [Nelumbo nucifera]	Q9ASX9.1	RecName: Full=Transcription factor bHLH144; AltName: Full=Basic helix-loop-helix protein 144; Short=AtbHLH144; Short=bHLH 144; AltName: Full=Transcription factor EN 130; AltName: Full=bHLH transcription factor bHLH144		--	--	--	--	--	ENOG410YMUM	Transcription factor
CL7204Contig1	0	0	Down	gi|223459690|gb|AAI36660.1|	MGA protein [Homo sapiens]	Q8IWI9.3	RecName: Full=MAX gene-associated protein; AltName: Full=MAX dimerization protein 5		--	--	--	TBX2 and related T-box transcription factors	Transcription	ENOG410XSTS	t-box transcription factor
CL7563Contig1	Up	0	Up	gi|719970425|ref|XP_010271336.1|	PREDICTED: transcription factor bHLH113 [Nelumbo nucifera]	Q9LT67.1	RecName: Full=Transcription factor bHLH113; AltName: Full=Basic helix-loop-helix protein 113; Short=AtbHLH113; Short=bHLH 113; AltName: Full=Transcription factor EN 61; AltName: Full=bHLH transcription factor bHLH113		--	--	--	--	--	ENOG410YS5T	Transcription factor
CL762Contig1	Down	0	Down	gi|720003015|ref|XP_010256853.1|	PREDICTED: transcription factor PCL1 [Nelumbo nucifera]	Q9LTH4.1	RecName: Full=Transcription factor BOA; AltName: Full=Protein BROTHER OF LUX ARRHYTHMO; AltName: Full=Protein PHYTOCLOCK 1-like; Short=Protein PCL1-like		--	--	--	--	--	ENOG410XXJ3	Myb family transcription factor
CL762Contig2	Up	0	Up	gi|720003015|ref|XP_010256853.1|	PREDICTED: transcription factor PCL1 [Nelumbo nucifera]	Q9LTH4.1	RecName: Full=Transcription factor BOA; AltName: Full=Protein BROTHER OF LUX ARRHYTHMO; AltName: Full=Protein PHYTOCLOCK 1-like; Short=Protein PCL1-like		--	--	--	--	--	ENOG410XXJ3	Myb family transcription factor
CL7714Contig1	0	Up	Down	gi|225459344|ref|XP_002285802.1|	PREDICTED: ethylene-responsive transcription factor RAP2-4 [Vitis vinifera]	Q9FJQ2.1	RecName: Full=Ethylene-responsive transcription factor ERF057		EREBP	EREBP-like factor	--	--	--	ENOG410YGN6	Transcription factor
CL822Contig1	Down	0	Down	gi|702361216|ref|XP_010059904.1|	PREDICTED: ethylene-responsive transcription factor RAP2-1-like [Eucalyptus grandis]	Q9FH94.1	RecName: Full=Ethylene-responsive transcription factor ERF010	ERF010	EREBP	EREBP-like factor	--	--	--	ENOG410YR77	Transcription factor
CL895Contig1	Up	0	Up	gi|1028988677|ref|XP_016749187.1|	PREDICTED: mediator of RNA polymerase II transcription subunit 6-like isoform X1 [Gossypium hirsutum]	--	--		MED6	mediator of RNA polymerase II transcription subunit 6	--	--	--	COG5097	component of the Mediator complex, a coactivator involved in the regulated transcription of nearly all RNA polymerase II-dependent genes. Mediator functions as a bridge to convey information from gene-specific regulatory proteins to the basal RNA polymerase II transcription machinery. Mediator is recruited to promoters by direct interactions with regulatory proteins and serves as a scaffold for t…
CL898Contig1	Up	Up	Up	gi|255565691|ref|XP_002523835.1|	PREDICTED: transcription factor DIVARICATA [Ricinus communis]	Q8S9H7.1	RecName: Full=Transcription factor DIVARICATA		--	--	--	Zuotin and related molecular chaperones (DnaJ superfamily), contains DNA-binding domains	Posttranslational modification, protein turnover, chaperones	COG5269	Transcription factor
CL8996Contig1	0	Up	Down	gi|720093848|ref|XP_010246178.1|	PREDICTED: heat stress transcription factor B-4b-like [Nelumbo nucifera]	Q9C635.1	RecName: Full=Heat stress transcription factor B-4; Short=AtHsfB4; AltName: Full=AtHsf-02		HSFF	heat shock transcription factor, other eukaryote	--	Heat shock transcription factor	Transcription	COG5169	Transcription factor
CL9112Contig1	Down	0	Down	gi|672121322|ref|XP_008783959.1|	PREDICTED: transcription factor SPEECHLESS [Phoenix dactylifera]	Q700C7.1	RecName: Full=Transcription factor SPEECHLESS; AltName: Full=Basic helix-loop-helix protein 98; Short=AtbHLH98; Short=bHLH 98; AltName: Full=Transcription factor EN 19; AltName: Full=bHLH transcription factor bHLH098		SPCH	transcription factor SPEECHLESS	--	--	--	ENOG410ZJF9	Transcription factor
CL9320Contig1	Down	Down	0	gi|239582553|dbj|BAB70740.2|	putative MADS-domain transcription factor MpMADS5 [Magnolia praecocissima]	Q2QW55.2	RecName: Full=MADS-box transcription factor 33; AltName: Full=OsMADS33		--	--	--	MADS box transcription factor	Transcription	COG5068	Transcription factor
CL9334Contig1	0	Down	Up	gi|720070297|ref|XP_010277690.1|	PREDICTED: probable WRKY transcription factor 9 [Nelumbo nucifera]	Q9C9F0.1	RecName: Full=Probable WRKY transcription factor 9; AltName: Full=WRKY DNA-binding protein 9		--	--	--	--	--	ENOG410Y9PF	WRKY transcription factor
CL9408Contig1	0	0	Up	gi|720024096|ref|XP_010263534.1|	PREDICTED: ABSCISIC ACID-INSENSITIVE 5-like protein 5 isoform X2 [Nelumbo nucifera]	Q9M7Q2.1	RecName: Full=ABSCISIC ACID-INSENSITIVE 5-like protein 7; AltName: Full=ABA-responsive element-binding protein 2; AltName: Full=Abscisic acid responsive elements-binding factor 4; Short=ABRE-binding factor 4; AltName: Full=bZIP transcription factor 38; Short=AtbZIP38		ABF	ABA responsive element binding factor	Plant hormone signal transduction	--	--	ENOG410YB2M	Transcription factor
CL9438Contig1	Down	0	Down	gi|672133549|ref|XP_008790399.1|	PREDICTED: transcription factor bHLH18-like [Phoenix dactylifera]	Q9T072.2	RecName: Full=Transcription factor bHLH25; AltName: Full=Basic helix-loop-helix protein 25; Short=AtbHLH25; Short=bHLH 25; AltName: Full=Transcription factor EN 29; AltName: Full=bHLH transcription factor bHLH025		--	--	--	--	--	ENOG410YG6S	Transcription factor
CL9577Contig1	0	0	Down	gi|728847075|gb|KHG26518.1|	hypothetical protein F383_02381 [Gossypium arboreum]	Q52MZ2.1	RecName: Full=bZIP transcription factor TGA10; AltName: Full=Protein TGACG (TGA) motif-binding protein 10	TGA10	TGA	transcription factor TGA	Plant hormone signal transduction	--	--	ENOG410YSUA	Transcription factor
CL9687Contig1	Up	Up	Up	gi|255565691|ref|XP_002523835.1|	PREDICTED: transcription factor DIVARICATA [Ricinus communis]	Q8S9H7.1	RecName: Full=Transcription factor DIVARICATA		--	--	--	Zuotin and related molecular chaperones (DnaJ superfamily), contains DNA-binding domains	Posttranslational modification, protein turnover, chaperones	COG5269	Transcription factor
CL972Contig1	Up	Down	Up	--	--	--	--		--	--	--	--	--	COG5097	component of the Mediator complex, a coactivator involved in the regulated transcription of nearly all RNA polymerase II-dependent genes. Mediator functions as a bridge to convey information from gene-specific regulatory proteins to the basal RNA polymerase II transcription machinery. Mediator is recruited to promoters by direct interactions with regulatory proteins and serves as a scaffold for t…
CL9795Contig1	0	0	Down	gi|339433991|gb|AEJ73229.1|	CYC-like protein 2, partial [Akebia quinata]	A0AQW4.1	RecName: Full=Transcription factor TCP12; AltName: Full=Protein BRANCHED 2		--	--	--	--	--	ENOG410Z0VC	Transcription factor
CL9800Contig1	0	Up	0	gi|720033552|ref|XP_010266466.1|	PREDICTED: probable WRKY transcription factor 41 [Nelumbo nucifera]	Q9SUP6.1	RecName: Full=Probable WRKY transcription factor 53; AltName: Full=WRKY DNA-binding protein 53		--	--	--	--	--	ENOG410YBEV	Transcription factor
CL9959Contig1	0	Up	Down	gi|590720902|ref|XP_007051457.1|	Basic helix-loop-helix DNA-binding family protein [Theobroma cacao]	Q39204.2	RecName: Full=Transcription factor MYC2; Short=AtMYC2; AltName: Full=Basic helix-loop-helix protein 6; Short=AtbHLH6; Short=bHLH 6; AltName: Full=Protein JASMONATE INSENSITIVE 1; AltName: Full=R-homologous Arabidopsis protein 1; Short=RAP-1; AltName: Full=Transcription factor EN 38; AltName: Full=Z-box binding factor 1 protein; AltName: Full=bHLH transcription factor bHLH006; AltName: Full=rd22BP1		MYC2	transcription factor MYC2	Plant hormone signal transduction	--	--	ENOG410Y9TK	nucleic acid binding transcription factor activity
comp10555_c0_seq1_3	Up	0	Up	gi|720058233|ref|XP_010274217.1|	PREDICTED: light-inducible protein CPRF2 isoform X2 [Nelumbo nucifera]	Q99090.2	RecName: Full=Light-inducible protein CPRF2; AltName: Full=Common plant regulatory factor 2; Short=CPRF-2		--	--	--	--	--	ENOG4111S51	Transcription factor
comp113857_c0_seq1_3	0	0	Down	gi|743765329|ref|XP_010912883.1|	PREDICTED: protein SHORT-ROOT-like [Elaeis guineensis]	Q9SZF7.1	RecName: Full=Protein SHORT-ROOT; Short=AtSHR; AltName: Full=GRAS family protein 26; Short=AtGRAS-26; AltName: Full=Protein SHOOT GRAVITROPISM 7		--	--	--	--	--	ENOG41116YR	Transcription factor
comp12204_c0_seq1_2	Up	Up	0	gi|720019372|ref|XP_010262066.1|	PREDICTED: heat shock factor protein HSF30 [Nelumbo nucifera]	P41152.1	RecName: Full=Heat shock factor protein HSF30; AltName: Full=Heat shock transcription factor 30; Short=HSTF 30; AltName: Full=Heat stress transcription factor		HSFF	heat shock transcription factor, other eukaryote	--	Heat shock transcription factor	Transcription	COG5169	Transcription factor
comp12785_c0_seq1_1	Up	Up	0	gi|720073097|ref|XP_010278594.1|	PREDICTED: heat stress transcription factor B-2b-like [Nelumbo nucifera]	Q9SCW4.1	RecName: Full=Heat stress transcription factor B-2a; Short=AtHsfB2a; AltName: Full=AtHsf-22; AltName: Full=Heat shock factor protein 6; Short=HSF 6; AltName: Full=Heat shock transcription factor 6; Short=HSTF 6		HSFF	heat shock transcription factor, other eukaryote	--	Heat shock transcription factor	Transcription	COG5169	Transcription factor
comp13844_c0_seq1_1	Down	0	Down	gi|719998290|ref|XP_010255365.1|	PREDICTED: transcription factor GLABRA 3-like [Nelumbo nucifera]	Q9FN69.1	RecName: Full=Transcription factor GLABRA 3; AltName: Full=Basic helix-loop-helix protein 1; Short=AtMYC6; Short=AtbHLH1; Short=bHLH 1; AltName: Full=Protein SHAPESHIFTER; AltName: Full=Transcription factor EN 31; AltName: Full=bHLH transcription factor bHLH001		--	--	--	--	--	ENOG410Z2WK	Transcription factor
comp15871_c0_seq1_3	0	0	Up	gi|719965639|ref|XP_010257089.1|	PREDICTED: transcription factor TCP15-like isoform X1 [Nelumbo nucifera]	Q93Z00.1	RecName: Full=Transcription factor TCP14		--	--	--	--	--	ENOG410YEAM	Transcription factor
comp16999_c0_seq1_2	Up	Up	0	gi|259014663|gb|ACV88633.1|	CONSTANS [Magnolia virginiana]	Q96502.1	RecName: Full=Zinc finger protein CONSTANS-LIKE 2	Zinc finger2	--	--	--	GATA-4/5/6 transcription factors	Transcription	COG5641	Transcription factor
comp24303_c0_seq1_2	Up	0	0	gi|672128551|ref|XP_008787767.1|	PREDICTED: nuclear transcription factor Y subunit A-10-like [Phoenix dactylifera]	Q9M9X4.1	RecName: Full=Nuclear transcription factor Y subunit A-2; Short=AtNF-YA-2; AltName: Full=Transcriptional activator HAP2B		--	--	--	CCAAT-binding factor, subunit B (HAP2)	Transcription	COG5224	Nuclear transcription factor Y
comp2634_c0_seq1_3	0	0	Down	gi|720019372|ref|XP_010262066.1|	PREDICTED: heat shock factor protein HSF30 [Nelumbo nucifera]	P41152.1	RecName: Full=Heat shock factor protein HSF30; AltName: Full=Heat shock transcription factor 30; Short=HSTF 30; AltName: Full=Heat stress transcription factor		HSFF	heat shock transcription factor, other eukaryote	--	Heat shock transcription factor	Transcription	COG5169	Transcription factor
comp27185_c0_seq1_3	0	Down	0	gi|719971256|ref|XP_010273618.1|	PREDICTED: transcription factor bHLH74-like isoform X1 [Nelumbo nucifera]	Q6NKN9.1	RecName: Full=Transcription factor bHLH74; AltName: Full=Basic helix-loop-helix protein 74; Short=AtbHLH74; Short=bHLH 74; AltName: Full=Protein ACTIVATOR FOR CELL ELONGATION 2; AltName: Full=Transcription factor EN 90; AltName: Full=bHLH transcription factor bHLH074		--	--	--	--	--	ENOG4111DWU	Transcription factor
comp2910_c0_seq1_3	Up	0	Up	gi|224066567|ref|XP_002302140.1|	hypothetical protein POPTR_0002s06000g [Populus trichocarpa]	Q93WV4.1	RecName: Full=Probable WRKY transcription factor 71; AltName: Full=WRKY DNA-binding protein 71		--	--	--	--	--	ENOG410ZKP8	Transcription factor
comp39056_c0_seq1_3	Up	0	0	gi|720015965|ref|XP_010261002.1|	PREDICTED: ethylene-responsive transcription factor ABR1-like [Nelumbo nucifera]	--	--		--	--	--	--	--	ENOG411198J	AP2 ERF domain-containing transcription factor
comp4123_c1_seq2_1	0	Up	Down	gi|720018197|ref|XP_010261706.1|	PREDICTED: ethylene-responsive transcription factor RAP2-12 [Nelumbo nucifera]	Q6K7E6.1	RecName: Full=Ethylene-responsive transcription factor 1; AltName: Full=Ethylene-responsive element-binding factor 1; Short=EREBP-1; Short=OsEREBP1		EREBP	EREBP-like factor	--	--	--	ENOG410YERP	Transcription factor
comp4571_c0_seq1_2	0	Down	Up	gi|720018197|ref|XP_010261706.1|	PREDICTED: ethylene-responsive transcription factor RAP2-12 [Nelumbo nucifera]	Q9LUM4.2	RecName: Full=Ethylene-responsive transcription factor RAP2-2; Short=AtRAP2.2; AltName: Full=Protein RELATED TO APETALA2 2		EREBP	EREBP-like factor	--	--	--	ENOG410YERP	Transcription factor
comp5158_c1_seq1_3	Up	0	Up	gi|720004552|ref|XP_010257364.1|	PREDICTED: transcription factor bHLH130-like [Nelumbo nucifera]	Q66GR3.1	RecName: Full=Transcription factor bHLH130; AltName: Full=Basic helix-loop-helix protein 130; Short=AtbHLH130; Short=bHLH 130; AltName: Full=Transcription factor EN 69; AltName: Full=bHLH transcription factor bHLH130		--	--	--	--	--	ENOG410YDYN	Transcription factor
comp5228_c0_seq1_3	Up	Down	Up	gi|297740417|emb|CBI30599.3|	unnamed protein product, partial [Vitis vinifera]	O80340.1	RecName: Full=Ethylene-responsive transcription factor 4; Short=AtERF4; AltName: Full=Ethylene-responsive element-binding factor 4; Short=EREBP-4; AltName: Full=Protein RELATED TO APETALA2 5	ERF4	--	--	--	--	--	ENOG410YQ8J	Transcription factor
comp5698_c0_seq1_3	Up	0	Up	gi|449447039|ref|XP_004141277.1|	PREDICTED: ethylene-responsive transcription factor ERF011-like [Cucumis sativus]	Q9SNE1.1	RecName: Full=Ethylene-responsive transcription factor ERF011	ERF011	EREBP	EREBP-like factor	--	--	--	ENOG410YR77	Transcription factor
comp6285_c0_seq1_3	Up	0	Up	gi|720022234|ref|XP_010262980.1|	PREDICTED: two-component response regulator-like APRR3 isoform X1 [Nelumbo nucifera]	Q6LA42.2	RecName: Full=Two-component response regulator-like APRR5; AltName: Full=Pseudo-response regulator 5	APRR5	--	--	--	GATA-4/5/6 transcription factors	Transcription	COG5641	Transcription factor
comp7887_c0_seq2_1	Up	Down	Up	gi|720022234|ref|XP_010262980.1|	PREDICTED: two-component response regulator-like APRR3 isoform X1 [Nelumbo nucifera]	Q6LA42.2	RecName: Full=Two-component response regulator-like APRR5; AltName: Full=Pseudo-response regulator 5	APRR5	--	--	--	GATA-4/5/6 transcription factors	Transcription	COG5641	Transcription factor
comp8650_c0_seq1_2	0	Down	0	gi|672157873|ref|XP_008798658.1|	PREDICTED: common plant regulatory factor 1-like [Phoenix dactylifera]	Q99089.1	RecName: Full=Common plant regulatory factor 1; Short=CPRF-1		GBF	plant G-box-binding factor	--	--	--	ENOG410Y53Y	Transcription factor
comp96022_c0_seq1_3	0	Down	Up	gi|672129932|ref|XP_008788487.1|	PREDICTED: transcription factor HBP-1b(c38)-like [Phoenix dactylifera]	--	--		TGA	transcription factor TGA	Plant hormone signal transduction	--	--	ENOG410YSUA	Transcription factor
comp9683_c0_seq1_1	Up	Up	0	gi|720042363|ref|XP_010269215.1|	PREDICTED: ethylene-responsive transcription factor RAP2-4 [Nelumbo nucifera]	Q8H1E4.1	RecName: Full=Ethylene-responsive transcription factor RAP2-4; AltName: Full=Ethylene-responsive transcription factor ERF059; AltName: Full=Protein RELATED TO APETALA2 4		EREBP	EREBP-like factor	--	--	--	ENOG410YGN6	Transcription factor
