# Supplementary material for: Physiological and transcriptome analysis of Magnolia denudata leaf buds during long-term cold acclimation
Source: BMC Plant Biol. 2021 Oct 8;21:460. doi: 10.1186/s12870-021-03181-5 (PMC8501692; doi:10.1186/s12870-021-03181-5)
Supplement: Supplementary file 4 — Additional file 4: Table S4. Differentially expressed protein kinases (PKs) of M. denudata buds in response to cold acclimation. [file 12870_2021_3181_MOESM4_ESM.xls]

CDPK	CA3-vs-N1	CA2-vs-N1	NR id	NR annotation	Swissprot id	Swissprot annotation	KOG defination	KOG categories	KOG class	eggNOG description
CL12819Contig1	Up	0	gi|823160146|ref|XP_012479915.1|	PREDICTED: calcium-dependent protein kinase 26 [Gossypium raimondii]	Q9FXQ3.1	RecName: Full=Calcium-dependent protein kinase 13; Short=OsCDPK13; Short=OsCPK13; AltName: Full=Calcium-dependent protein kinase OsCDPK7	Ca2+/calmodulin-dependent protein kinase, EF-Hand protein superfamily	CELLULAR PROCESSES AND SIGNALING	Signal transduction mechanisms	calcium-dependent protein kinase
CL1309Contig1	0	Up	gi|720040738|ref|XP_010268687.1|	PREDICTED: calcium-dependent protein kinase 28-like [Nelumbo nucifera]	Q9FKW4.1	RecName: Full=Calcium-dependent protein kinase 28	Ca2+/calmodulin-dependent protein kinase, EF-Hand protein superfamily	CELLULAR PROCESSES AND SIGNALING	Signal transduction mechanisms	calcium-dependent protein kinase
CL15763Contig1	Up	Up	gi|672112203|ref|XP_008804559.1|	PREDICTED: calcium-dependent protein kinase 32-like [Phoenix dactylifera]	Q84SL0.2	RecName: Full=Calcium-dependent protein kinase 20; Short=OsCDPK20; Short=OsCPK20	Ca2+/calmodulin-dependent protein kinase, EF-Hand protein superfamily	CELLULAR PROCESSES AND SIGNALING	Signal transduction mechanisms	calcium-dependent protein kinase
CL16382Contig1	Down	Down	gi|672160502|ref|XP_008800033.1|	PREDICTED: calcium-dependent protein kinase 29 [Phoenix dactylifera]	Q3E9C0.1	RecName: Full=Calcium-dependent protein kinase 34	Ca2+/calmodulin-dependent protein kinase, EF-Hand protein superfamily	CELLULAR PROCESSES AND SIGNALING	Signal transduction mechanisms	calcium-dependent protein kinase
CL17740Contig1	0	Down	gi|359481709|ref|XP_002283549.2|	PREDICTED: calcium-dependent protein kinase 32 [Vitis vinifera]	Q6NLQ6.1	RecName: Full=Calcium-dependent protein kinase 32	Ca2+/calmodulin-dependent protein kinase, EF-Hand protein superfamily	CELLULAR PROCESSES AND SIGNALING	Signal transduction mechanisms	calcium-dependent protein kinase
CL23047Contig1	Down	0	gi|1002284714|ref|XP_015646655.1|	PREDICTED: calcium-dependent protein kinase isoform 2 [Oryza sativa Japonica Group]	P53683.2	RecName: Full=Calcium-dependent protein kinase 19; Short=OsCDPK19; Short=OsCPK19; AltName: Full=Calcium-dependent protein kinase isoform 2; Short=OsCDPK2; Short=OsCPK2	Ca2+/calmodulin-dependent protein kinase, EF-Hand protein superfamily	CELLULAR PROCESSES AND SIGNALING	Signal transduction mechanisms	calcium-dependent protein kinase
CL23869Contig1	Down	Down	gi|224081597|ref|XP_002306462.1|	CROOKED family protein [Populus trichocarpa]	P53681.1	RecName: Full=CDPK-related protein kinase; AltName: Full=PK421	Ca2+/calmodulin-dependent protein kinase, EF-Hand protein superfamily	CELLULAR PROCESSES AND SIGNALING	Signal transduction mechanisms	calcium-dependent protein kinase
CL31785Contig1	0	Down	gi|720004067|ref|XP_010257203.1|	PREDICTED: calcium-dependent protein kinase 8-like [Nelumbo nucifera]	Q84SL0.2	RecName: Full=Calcium-dependent protein kinase 20; Short=OsCDPK20; Short=OsCPK20	Ca2+/calmodulin-dependent protein kinase, EF-Hand protein superfamily	CELLULAR PROCESSES AND SIGNALING	Signal transduction mechanisms	calcium-dependent protein kinase
CL33164Contig1	0	Down	gi|225431134|ref|XP_002267099.1|	PREDICTED: calcium-dependent protein kinase 28 [Vitis vinifera]	Q9FKW4.1	RecName: Full=Calcium-dependent protein kinase 28	Ca2+/calmodulin-dependent protein kinase, EF-Hand protein superfamily	CELLULAR PROCESSES AND SIGNALING	Signal transduction mechanisms	calcium-dependent protein kinase
CL35391Contig1	0	Down	gi|951058600|ref|XP_014522228.1|	PREDICTED: calcium-dependent protein kinase 10-like [Vigna radiata var. radiata]	Q9M9V8.1	RecName: Full=Calcium-dependent protein kinase 10; AltName: Full=Calcium-dependent protein kinase isoform CDPK1; Short=AtCDPK1	Ca2+/calmodulin-dependent protein kinase, EF-Hand protein superfamily	CELLULAR PROCESSES AND SIGNALING	Signal transduction mechanisms	calcium-dependent protein kinase
CL38951Contig1	0	Down	gi|731438720|ref|XP_002262855.3|	PREDICTED: CDPK-related kinase 5 [Vitis vinifera]	Q9SCS2.1	RecName: Full=CDPK-related kinase 5; Short=AtCRK5; AltName: Full=Calcium/calmodulin-dependent protein kinase 1	Ca2+/calmodulin-dependent protein kinase, EF-Hand protein superfamily	CELLULAR PROCESSES AND SIGNALING	Signal transduction mechanisms	calcium-dependent protein kinase
CL39124Contig1	Down	Down	gi|1035892975|gb|OAY22579.1|	hypothetical protein MANES_18G009700 [Manihot esculenta]	O49717.1	RecName: Full=Calcium-dependent protein kinase 15	Ca2+/calmodulin-dependent protein kinase, EF-Hand protein superfamily	CELLULAR PROCESSES AND SIGNALING	Signal transduction mechanisms	calcium-dependent protein kinase
CL41086Contig1	0	Down	gi|502099145|ref|XP_004491400.1|	PREDICTED: calcium-dependent protein kinase 2-like [Cicer arietinum]	Q9ZSA3.2	RecName: Full=Calcium-dependent protein kinase 22	Ca2+/calmodulin-dependent protein kinase, EF-Hand protein superfamily	CELLULAR PROCESSES AND SIGNALING	Signal transduction mechanisms	calcium-dependent protein kinase
CL5295Contig1	Up	0	gi|720064870|ref|XP_010276092.1|	PREDICTED: calcium-dependent protein kinase 2-like [Nelumbo nucifera]	P53683.2	RecName: Full=Calcium-dependent protein kinase 19; Short=OsCDPK19; Short=OsCPK19; AltName: Full=Calcium-dependent protein kinase isoform 2; Short=OsCDPK2; Short=OsCPK2	Ca2+/calmodulin-dependent protein kinase, EF-Hand protein superfamily	CELLULAR PROCESSES AND SIGNALING	Signal transduction mechanisms	calcium-dependent protein kinase
CL5400Contig1	Down	Down	gi|147784630|emb|CAN74933.1|	hypothetical protein VITISV_044433 [Vitis vinifera]	P53681.1	RecName: Full=CDPK-related protein kinase; AltName: Full=PK421	Ca2+/calmodulin-dependent protein kinase, EF-Hand protein superfamily	CELLULAR PROCESSES AND SIGNALING	Signal transduction mechanisms	calcium-dependent protein kinase
CL56997Contig1	Down	Down	gi|147784630|emb|CAN74933.1|	hypothetical protein VITISV_044433 [Vitis vinifera]	Q9SCS2.1	RecName: Full=CDPK-related kinase 5; Short=AtCRK5; AltName: Full=Calcium/calmodulin-dependent protein kinase 1	Ca2+/calmodulin-dependent protein kinase, EF-Hand protein superfamily	CELLULAR PROCESSES AND SIGNALING	Signal transduction mechanisms	calcium-dependent protein kinase
CIPK	CA3-vs-N1	CA2-vs-N1	NR id	NR annotation	Swissprot id	Swissprot annotation	KOG defination	KOG categories	KOG class	eggNOG description
CL26389Contig1	Down	Down	gi|695020683|ref|XP_009397401.1|	PREDICTED: CBL-interacting protein kinase 23-like isoform X1 [Musa acuminata subsp. malaccensis]	Q6ZLP5.1	RecName: Full=CBL-interacting protein kinase 23; AltName: Full=OsCIPK23	Serine/threonine protein kinase	CELLULAR PROCESSES AND SIGNALING	Signal transduction mechanisms	Serine Threonine protein kinase
CL31770Contig1	Up	0	gi|743777416|ref|XP_010919140.1|	PREDICTED: CBL-interacting protein kinase 9-like isoform X1 [Elaeis guineensis]	Q10SC8.1	RecName: Full=CBL-interacting protein kinase 9; AltName: Full=OsCIPK09	Serine/threonine protein kinase	CELLULAR PROCESSES AND SIGNALING	Signal transduction mechanisms	Serine Threonine protein kinase
CL39404Contig1	Up	0	gi|731388460|ref|XP_010649610.1|	PREDICTED: CBL-interacting serine/threonine-protein kinase 1-like isoform X1 [Vitis vinifera]	Q0D4B2.2	RecName: Full=CBL-interacting protein kinase 21; AltName: Full=OsCIPK21	Serine/threonine protein kinase	CELLULAR PROCESSES AND SIGNALING	Signal transduction mechanisms	Serine Threonine protein kinase
STPK	CA3-vs-N1	CA2-vs-N1	NR id	NR annotation	Swissprot id	Swissprot annotation	KOG defination	KOG categories	KOG class	eggNOG description
CL1021Contig1	Down	Down	gi|225451631|ref|XP_002276030.1|	PREDICTED: LRR receptor-like serine/threonine-protein kinase RPK2 [Vitis vinifera]	Q9S7I6.1	RecName: Full=LRR receptor-like serine/threonine-protein kinase RPK2; AltName: Full=Protein TOADSTOOL 2; AltName: Full=Receptor-like protein kinase 2; Flags: Precursor	--	--	--	Serine Threonine protein kinase
CL10440Contig1	Down	Down	gi|596251874|ref|XP_007224667.1|	hypothetical protein PRUPE_ppa026134mg [Prunus persica]	O49545.1	RecName: Full=Leucine-rich repeat receptor-like serine/threonine-protein kinase BAM1; AltName: Full=Protein BARELY ANY MERISTEM 1; Flags: Precursor	--	--	--	leucine Rich Repeat
CL1048Contig1	0	Down	gi|147803521|emb|CAN66422.1|	hypothetical protein VITISV_007982 [Vitis vinifera]	O49545.1	RecName: Full=Leucine-rich repeat receptor-like serine/threonine-protein kinase BAM1; AltName: Full=Protein BARELY ANY MERISTEM 1; Flags: Precursor	--	--	--	leucine Rich Repeat
CL1061Contig1	Up	Up	gi|720055622|ref|XP_010273443.1|	PREDICTED: serine/threonine-protein kinase HT1-like [Nelumbo nucifera]	O22558.2	RecName: Full=Serine/threonine-protein kinase STY8; AltName: Full=Serine/threonine/tyrosine-protein kinase 8	Tyrosine kinase specific for activated (GTP-bound) p21cdc42Hs	CELLULAR PROCESSES AND SIGNALING	Signal transduction mechanisms	Serine Threonine protein kinase
CL10621Contig1	0	Down	gi|720074393|ref|XP_010279006.1|	PREDICTED: serine/threonine-protein kinase OXI1-like [Nelumbo nucifera]	Q9LT38.1	RecName: Full=Serine/threonine-protein kinase UCNL; AltName: Full=AGC serine/threonine-protein kinase subfamily 2 member 4; AltName: Full=Protein UNICORN-LIKE	Putative serine/threonine protein kinase	POORLY CHARACTERIZED	General function prediction only	serine threonine-protein kinase
CL10745Contig1	Up	Up	gi|720097862|ref|XP_010247456.1|	PREDICTED: G-type lectin S-receptor-like serine/threonine-protein kinase At4g03230 [Nelumbo nucifera]	Q9SY89.1	RecName: Full=Putative G-type lectin S-receptor-like serine/threonine-protein kinase At1g61610; Flags: Precursor	--	--	--	Serine Threonine protein kinase
CL10881Contig1	0	Down	gi|743777217|ref|XP_010919030.1|	PREDICTED: serine/threonine-protein kinase ATG1-like isoform X2 [Elaeis guineensis]	Q94C95.1	RecName: Full=Serine/threonine-protein kinase ATG1a; AltName: Full=Autophagy-related protein 1a; Short=AtAPG1a	Serine/threonine-protein kinase involved in autophagy	CELLULAR PROCESSES AND SIGNALING|CELLULAR PROCESSES AND SIGNALING|CELLULAR PROCESSES AND SIGNALING	Posttranslational modification, protein turnover, chaperones |Intracellular trafficking, secretion, and vesicular transport |Signal transduction mechanisms	Unc51-like kinase
CL10888Contig1	Down	Down	gi|720065730|ref|XP_010276355.1|	PREDICTED: G-type lectin S-receptor-like serine/threonine-protein kinase SD3-1 [Nelumbo nucifera]	P93756.1	RecName: Full=G-type lectin S-receptor-like serine/threonine-protein kinase SD3-1; AltName: Full=S-domain-3 (SD3) receptor kinase 1; Short=SD3-1; Flags: Precursor	--	--	--	receptor accessory protein
CL10902Contig1	Up	Up	gi|719969006|ref|XP_010267129.1|	PREDICTED: serine/threonine-protein kinase SAPK2-like [Nelumbo nucifera]	Q0D4J7.1	RecName: Full=Serine/threonine-protein kinase SAPK2; AltName: Full=Osmotic stress/abscisic acid-activated protein kinase 2; AltName: Full=stress-activated protein kinase 2; Short=OsSAPK2	Serine/threonine protein kinase	CELLULAR PROCESSES AND SIGNALING	Signal transduction mechanisms	Serine Threonine protein kinase
CL10988Contig1	Down	Down	gi|719965354|ref|XP_010256225.1|	PREDICTED: LRR receptor-like serine/threonine-protein kinase FEI 1 isoform X1 [Nelumbo nucifera]	C0LGF4.1	RecName: Full=LRR receptor-like serine/threonine-protein kinase FEI 1; Flags: Precursor	--	--	--	Serine Threonine protein kinase
CL10Contig4	0	Up	gi|944549904|gb|ALL99117.1|	CBL-interacting protein kinase 10 [Vitis vinifera]	Q9LZW4.1	RecName: Full=CBL-interacting serine/threonine-protein kinase 14; AltName: Full=SNF1-related kinase 3.15; AltName: Full=SOS2-like protein kinase PKS24; AltName: Full=Serine/threonine-protein kinase SR1; Short=AtSR1	Serine/threonine protein kinase	CELLULAR PROCESSES AND SIGNALING	Signal transduction mechanisms	Serine Threonine protein kinase
CL1110Contig1	Up	0	gi|720041515|ref|XP_010268929.1|	PREDICTED: G-type lectin S-receptor-like serine/threonine-protein kinase At1g11330 [Nelumbo nucifera]	O81832.4	RecName: Full=G-type lectin S-receptor-like serine/threonine-protein kinase At4g27290; Flags: Precursor	--	--	--	Serine Threonine protein kinase
CL11809Contig1	Down	0	gi|719990796|ref|XP_010253067.1|	PREDICTED: probably inactive leucine-rich repeat receptor-like protein kinase At3g28040 [Nelumbo nucifera]	Q9LY03.1	RecName: Full=Probable LRR receptor-like serine/threonine-protein kinase IRK; AltName: Full=Inflorescence and root apices receptor-like kinase; Flags: Precursor	--	--	--	leucine Rich Repeat
CL11878Contig1	0	Down	gi|720029276|ref|XP_010265170.1|	PREDICTED: serine/threonine-protein kinase prpf4B-like isoform X1 [Nelumbo nucifera]	Q08DZ2.1	RecName: Full=Serine/threonine-protein kinase PRP4 homolog; AltName: Full=PRP4 pre-mRNA-processing factor 4 homolog	U4/U6-associated splicing factor PRP4	INFORMATION STORAGE AND PROCESSING	RNA processing and modification	PRP4 pre-mRNA processing factor 4 homolog B (yeast)
CL1238Contig1	Down	Down	gi|720015453|ref|XP_010260843.1|	PREDICTED: leucine-rich repeat receptor-like serine/threonine-protein kinase BAM3 [Nelumbo nucifera]	O49545.1	RecName: Full=Leucine-rich repeat receptor-like serine/threonine-protein kinase BAM1; AltName: Full=Protein BARELY ANY MERISTEM 1; Flags: Precursor	--	--	--	leucine Rich Repeat
CL1342Contig1	Up	Up	gi|720092428|ref|XP_010245737.1|	PREDICTED: serine/threonine-protein kinase At5g01020 isoform X1 [Nelumbo nucifera]	Q8H1E3.1	RecName: Full=Probable serine/threonine-protein kinase PBL17; AltName: Full=PBS1-like protein 17	Serine/threonine protein kinase	CELLULAR PROCESSES AND SIGNALING	Signal transduction mechanisms	Serine Threonine protein kinase
CL14732Contig1	Down	Down	gi|720015453|ref|XP_010260843.1|	PREDICTED: leucine-rich repeat receptor-like serine/threonine-protein kinase BAM3 [Nelumbo nucifera]	O65440.3	RecName: Full=Leucine-rich repeat receptor-like serine/threonine-protein kinase BAM3; AltName: Full=Protein BARELY ANY MERISTEM 3; Flags: Precursor	--	--	--	leucine Rich Repeat
CL14762Contig1	Down	Down	gi|222630894|gb|EEE63026.1|	hypothetical protein OsJ_17834 [Oryza sativa Japonica Group]	C0LGE0.1	RecName: Full=Probable LRR receptor-like serine/threonine-protein kinase At1g07650; Flags: Precursor	--	--	--	Serine Threonine protein kinase
CL15001Contig1	0	Down	gi|567189502|ref|XP_006404412.1|	hypothetical protein EUTSA_v10010088mg [Eutrema salsugineum]	C0LGT6.1	RecName: Full=LRR receptor-like serine/threonine-protein kinase EFR; AltName: Full=Elongation factor Tu receptor; Short=EF-Tu receptor; Flags: Precursor	--	--	--	leucine Rich Repeat
CL1578Contig1	0	Down	gi|193795285|gb|ACF21741.1|	putative serine/threonine protein kinase, partial [Elaeis guineensis]	Q940H6.1	RecName: Full=Serine/threonine-protein kinase SRK2E; AltName: Full=Protein OPEN STOMATA 1; AltName: Full=SNF1-related kinase 2.6; Short=SnRK2.6; AltName: Full=Serine/threonine-protein kinase OST1	Serine/threonine protein kinase	CELLULAR PROCESSES AND SIGNALING	Signal transduction mechanisms	Serine Threonine protein kinase
CL159Contig1	Up	0	gi|568876760|ref|XP_006491441.1|	PREDICTED: LRR receptor-like serine/threonine-protein kinase RPK2 [Citrus sinensis]	Q9S7I6.1	RecName: Full=LRR receptor-like serine/threonine-protein kinase RPK2; AltName: Full=Protein TOADSTOOL 2; AltName: Full=Receptor-like protein kinase 2; Flags: Precursor	--	--	--	leucine Rich Repeat
CL16176Contig1	Up	0	gi|720065932|ref|XP_010276402.1|	PREDICTED: probable receptor-like protein kinase At5g56460 [Nelumbo nucifera]	Q9FM85.1	RecName: Full=Probable serine/threonine-protein kinase PBL16; AltName: Full=PBS1-like protein 16	Serine/threonine protein kinase	CELLULAR PROCESSES AND SIGNALING	Signal transduction mechanisms	Serine Threonine protein kinase
CL16665Contig1	0	Up	gi|951028489|ref|XP_014514438.1|	PREDICTED: serine/threonine-protein kinase 38-like [Vigna radiata var. radiata]	Q54Y26.1	RecName: Full=Probable serine/threonine-protein kinase ndrA; AltName: Full=Nuclear DBF2-related kinase A	NDR and related serine/threonine kinases	POORLY CHARACTERIZED	General function prediction only	serine threonine-protein kinase
CL1674Contig1	Down	0	gi|720031945|ref|XP_010265967.1|	PREDICTED: G-type lectin S-receptor-like serine/threonine-protein kinase RLK1 [Nelumbo nucifera]	Q0JEU6.2	RecName: Full=G-type lectin S-receptor-like serine/threonine-protein kinase LECRK3; Short=OsLecRK3; AltName: Full=OsRLCK135; Flags: Precursor	--	--	--	G-type lectin S-receptor-like serine threonine-protein kinase
CL16837Contig1	0	Down	gi|702377989|ref|XP_010062923.1|	PREDICTED: G-type lectin S-receptor-like serine/threonine-protein kinase At4g27290 [Eucalyptus grandis]	O81905.1	RecName: Full=Receptor-like serine/threonine-protein kinase SD1-8; AltName: Full=Arabidopsis thaliana receptor kinase 3; AltName: Full=S-domain-1 (SD1) receptor kinase 8; Short=SD1-8; Flags: Precursor	--	--	--	Serine Threonine protein kinase
CL17221Contig1	0	Down	gi|719982551|ref|XP_010250486.1|	PREDICTED: receptor-like protein kinase THESEUS 1 isoform X2 [Nelumbo nucifera]	O49840.1	RecName: Full=Probable serine/threonine-protein kinase PBL3; AltName: Full=PBS1-like protein 3; AltName: Full=Protein kinase 2B	Serine/threonine protein kinase	CELLULAR PROCESSES AND SIGNALING	Signal transduction mechanisms	Serine Threonine protein kinase
CL1762Contig1	0	Down	gi|224123812|ref|XP_002319170.1|	hypothetical protein POPTR_0013s05640g [Populus trichocarpa]	Q7FAZ3.1	RecName: Full=G-type lectin S-receptor-like serine/threonine-protein kinase LECRK1; Short=OsLecRK1; AltName: Full=OsRLCK134; Flags: Precursor	--	--	--	Serine Threonine protein kinase
CL18958Contig1	Down	0	gi|720097303|ref|XP_010247276.1|	PREDICTED: G-type lectin S-receptor-like serine/threonine-protein kinase RLK1 [Nelumbo nucifera]	Q0JEU6.2	RecName: Full=G-type lectin S-receptor-like serine/threonine-protein kinase LECRK3; Short=OsLecRK3; AltName: Full=OsRLCK135; Flags: Precursor	--	--	--	Serine Threonine protein kinase
CL18986Contig1	Up	0	gi|720041526|ref|XP_010268933.1|	PREDICTED: G-type lectin S-receptor-like serine/threonine-protein kinase B120 [Nelumbo nucifera]	Q9SXB8.3	RecName: Full=G-type lectin S-receptor-like serine/threonine-protein kinase At1g11330; Flags: Precursor	--	--	--	Serine Threonine protein kinase
CL1976Contig1	Up	0	gi|586704697|ref|XP_006845812.1|	PREDICTED: probable LRR receptor-like serine/threonine-protein kinase RKF3 [Amborella trichopoda]	P93050.1	RecName: Full=Probable LRR receptor-like serine/threonine-protein kinase RKF3; AltName: Full=Receptor-like kinase in flowers 3; Flags: Precursor	Serine/threonine protein kinase	CELLULAR PROCESSES AND SIGNALING	Signal transduction mechanisms	Serine Threonine protein kinase
CL1982Contig1	Down	Down	gi|719972150|ref|XP_010276701.1|	PREDICTED: probable leucine-rich repeat receptor-like protein kinase At5g63930 [Nelumbo nucifera]	C0LGG8.1	RecName: Full=Probable LRR receptor-like serine/threonine-protein kinase At1g53430; Flags: Precursor	--	--	--	Leucine-rich repeat
CL20057Contig1	0	Up	gi|720038142|ref|XP_010267891.1|	PREDICTED: cysteine-rich receptor-like protein kinase 10 [Nelumbo nucifera]	O81906.1	RecName: Full=G-type lectin S-receptor-like serine/threonine-protein kinase B120; Flags: Precursor	--	--	--	Serine Threonine protein kinase
CL20490Contig1	0	Down	gi|743875678|ref|XP_010907386.1|	PREDICTED: G-type lectin S-receptor-like serine/threonine-protein kinase B120 isoform X2 [Elaeis guineensis]	Q9ZR08.3	RecName: Full=G-type lectin S-receptor-like serine/threonine-protein kinase At4g03230; Flags: Precursor	--	--	--	--
CL2104Contig1	Down	Down	gi|697109308|ref|XP_009608510.1|	PREDICTED: probable LRR receptor-like serine/threonine-protein kinase At1g56140 [Nicotiana tomentosiformis]	C0LGH3.2	RecName: Full=Probable LRR receptor-like serine/threonine-protein kinase At1g56140; Flags: Precursor	--	--	--	(E 0.0) leucine-rich repeat family protein protein kinase family protein
CL21201Contig1	0	Up	gi|720070928|ref|XP_010277907.1|	PREDICTED: probable serine/threonine-protein kinase abkC isoform X1 [Nelumbo nucifera]	Q55G83.1	RecName: Full=Probable serine/threonine-protein kinase abkC	Predicted unusual protein kinase	POORLY CHARACTERIZED	General function prediction only	Required, probably indirectly, for the hydroxylation of 2-octaprenylphenol to 2-octaprenyl-6-hydroxy-phenol, the fourth step in ubiquinone biosynthesis (By similarity)
CL21260Contig1	Up	Up	gi|720058637|ref|XP_010274340.1|	PREDICTED: putative G-type lectin S-receptor-like serine/threonine-protein kinase At1g61610 isoform X1 [Nelumbo nucifera]	Q9ZR08.3	RecName: Full=G-type lectin S-receptor-like serine/threonine-protein kinase At4g03230; Flags: Precursor	--	--	--	Serine Threonine protein kinase
CL21355Contig1	0	Up	gi|720099241|ref|XP_010247878.1|	PREDICTED: G-type lectin S-receptor-like serine/threonine-protein kinase At2g19130 [Nelumbo nucifera]	Q9T058.1	RecName: Full=G-type lectin S-receptor-like serine/threonine-protein kinase At4g11900; Flags: Precursor	--	--	--	Serine Threonine protein kinase
CL21482Contig1	0	Down	gi|719984227|ref|XP_010251007.1|	PREDICTED: serine/threonine-protein kinase AFC2 isoform X1 [Nelumbo nucifera]	P51566.2	RecName: Full=Serine/threonine-protein kinase AFC1	LAMMER dual specificity kinases	CELLULAR PROCESSES AND SIGNALING	Signal transduction mechanisms	CDC-like kinase
CL2220Contig1	Up	Up	gi|719986595|ref|XP_010251746.1|	PREDICTED: CBL-interacting protein kinase 32 [Nelumbo nucifera]	Q2V452.2	RecName: Full=CBL-interacting serine/threonine-protein kinase 3; AltName: Full=SNF1-related kinase 3.17; AltName: Full=SOS2-like protein kinase PKS12	Serine/threonine protein kinase	CELLULAR PROCESSES AND SIGNALING	Signal transduction mechanisms	Serine Threonine protein kinase
CL22966Contig1	Down	Down	gi|641815944|gb|KDO38272.1|	hypothetical protein CISIN_1g043388mg, partial [Citrus sinensis]	C0LGP4.1	RecName: Full=Probable LRR receptor-like serine/threonine-protein kinase At3g47570; Flags: Precursor	--	--	--	leucine Rich Repeat
CL2298Contig1	0	Down	gi|297746387|emb|CBI16443.3|	unnamed protein product, partial [Vitis vinifera]	Q25AG3.2	RecName: Full=G-type lectin S-receptor-like serine/threonine-protein kinase LECRK3; Short=OsLecRK3; AltName: Full=OsRLCK135; Flags: Precursor	--	--	--	Serine Threonine protein kinase
CL2350Contig1	0	Down	gi|719976933|ref|XP_010248693.1|	PREDICTED: serine/threonine-protein kinase AFC2-like isoform X2 [Nelumbo nucifera]	P51567.1	RecName: Full=Serine/threonine-protein kinase AFC2	LAMMER dual specificity kinases	CELLULAR PROCESSES AND SIGNALING	Signal transduction mechanisms	CDC-like kinase
CL2366Contig1	0	Down	gi|719971941|ref|XP_010276110.1|	PREDICTED: probable LRR receptor-like serine/threonine-protein kinase At1g12460 [Nelumbo nucifera]	C0LGE4.1	RecName: Full=Probable LRR receptor-like serine/threonine-protein kinase At1g12460; Flags: Precursor	--	--	--	Serine Threonine protein kinase
CL24801Contig1	Up	0	gi|1035899920|gb|OAY29521.1|	hypothetical protein MANES_15G151400 [Manihot esculenta]	Q2MHE4.1	RecName: Full=Serine/threonine-protein kinase HT1; AltName: Full=High leaf temperature protein 1	Tyrosine kinase specific for activated (GTP-bound) p21cdc42Hs	CELLULAR PROCESSES AND SIGNALING	Signal transduction mechanisms	Serine Threonine protein kinase
CL25341Contig1	0	Up	gi|743848244|ref|XP_010939310.1|	PREDICTED: LRR receptor-like serine/threonine-protein kinase HSL2 isoform X1 [Elaeis guineensis]	C0LGX3.1	RecName: Full=LRR receptor-like serine/threonine-protein kinase HSL2; AltName: Full=Protein HAESA-LIKE2; Flags: Precursor	--	--	--	leucine Rich Repeat
CL26014Contig1	0	Down	gi|743873915|ref|XP_010906946.1|	PREDICTED: probable serine/threonine-protein kinase WNK3 isoform X1 [Elaeis guineensis]	Q65X23.1	RecName: Full=Probable serine/threonine-protein kinase WNK2; Short=OsWNK2; AltName: Full=Protein DISEASE RELATIVE SIGNAL 1; AltName: Full=Protein kinase with no lysine 2	Serine/threonine protein kinase	POORLY CHARACTERIZED	General function prediction only	WNK lysine deficient protein kinase
CL26209Contig1	Up	0	gi|586648359|ref|XP_006828865.1|	PREDICTED: serine/threonine-protein kinase HT1 [Amborella trichopoda]	F4JTP5.1	RecName: Full=Serine/threonine-protein kinase STY46; AltName: Full=Serine/threonine/tyrosine-protein kinase 46	Tyrosine kinase specific for activated (GTP-bound) p21cdc42Hs	CELLULAR PROCESSES AND SIGNALING	Signal transduction mechanisms	Serine Threonine protein kinase
CL26247Contig1	Down	Down	gi|590570255|ref|XP_007011288.1|	Leucine-rich repeat protein kinase family protein [Theobroma cacao]	Q9LY03.1	RecName: Full=Probable LRR receptor-like serine/threonine-protein kinase IRK; AltName: Full=Inflorescence and root apices receptor-like kinase; Flags: Precursor	--	--	--	leucine Rich Repeat
CL26272Contig1	0	Down	gi|720002623|ref|XP_010256740.1|	PREDICTED: probable serine/threonine-protein kinase At5g41260 [Nelumbo nucifera]	B9FDE0.1	RecName: Full=Probable serine/threonine-protein kinase BSK3; AltName: Full=Brassinosteroid-signaling kinase 3; Short=OsBSK3; AltName: Full=Receptor-like cytoplasmic kinase 173; Short=OsRLCK173	--	--	--	serine threonine-protein kinase
CL26313Contig1	Down	Down	gi|359485399|ref|XP_002274770.2|	PREDICTED: mitotic checkpoint serine/threonine-protein kinase BUB1 [Vitis vinifera]	F4IVI0.1	RecName: Full=Mitotic checkpoint serine/threonine-protein kinase BUB1; Short=AtBUB1; AltName: Full=Protein BUDDING UNINHIBITED BY BENZYMIDAZOL 1	Mitotic checkpoint serine/threonine protein kinase	CELLULAR PROCESSES AND SIGNALING	Cell cycle control, cell division, chromosome partitioning	Budding uninhibited by benzimidazoles 1 homolog
CL26369Contig1	0	Down	gi|743799166|ref|XP_010925411.1|	PREDICTED: serine/threonine-protein kinase EDR1 isoform X2 [Elaeis guineensis]	Q9C9U5.1	RecName: Full=Probable serine/threonine-protein kinase SIS8; AltName: Full=MAPKK kinase SIS8; AltName: Full=Protein SUGAR INSENSITIVE 8	Tyrosine kinase specific for activated (GTP-bound) p21cdc42Hs	CELLULAR PROCESSES AND SIGNALING	Signal transduction mechanisms	Serine Threonine protein kinase
CL27258Contig1	0	Down	gi|720092064|ref|XP_010245613.1|	PREDICTED: serine/threonine-protein kinase TOR isoform X2 [Nelumbo nucifera]	Q9FR53.1	RecName: Full=Serine/threonine-protein kinase TOR; AltName: Full=Protein TARGET OF RAPAMYCIN; Short=AtTOR	DNA-dependent protein kinase	INFORMATION STORAGE AND PROCESSING	Replication, recombination and repair	phosphatidylinositol kinase activity
CL27289Contig1	0	Down	gi|225427681|ref|XP_002262726.1|	PREDICTED: serine/threonine-protein kinase SAPK3 [Vitis vinifera]	A2ZAB5.2	RecName: Full=Serine/threonine-protein kinase SAPK3; AltName: Full=Osmotic stress/abscisic acid-activated protein kinase 3; AltName: Full=Protein kinase REK	Serine/threonine protein kinase	CELLULAR PROCESSES AND SIGNALING	Signal transduction mechanisms	Serine Threonine protein kinase
CL27367Contig1	Down	Down	gi|720058983|ref|XP_010274442.1|	PREDICTED: serine/threonine-protein kinase PBS1 [Nelumbo nucifera]	Q1PDV6.1	RecName: Full=Serine/threonine-protein kinase PBL27; AltName: Full=PBS1-like protein 27; AltName: Full=Receptor-like cytoplasmic kinase PBL27	Serine/threonine protein kinase	CELLULAR PROCESSES AND SIGNALING	Signal transduction mechanisms	Serine Threonine protein kinase
CL27543Contig1	0	Down	gi|720029571|ref|XP_010265255.1|	PREDICTED: serine/threonine-protein kinase STN7, chloroplastic-like isoform X1 [Nelumbo nucifera]	Q9S713.1	RecName: Full=Serine/threonine-protein kinase STN7, chloroplastic; AltName: Full=Protein STATE TRANSITION 7; AltName: Full=Stt7 homolog; Flags: Precursor	Protein kinase PCTAIRE and related kinases	POORLY CHARACTERIZED	General function prediction only	Cyclin-Dependent Kinase
CL27817Contig1	0	Down	gi|720062237|ref|XP_010275440.1|	PREDICTED: serine/threonine-protein kinase D6PKL1 [Nelumbo nucifera]	Q9SUA3.1	RecName: Full=Serine/threonine-protein kinase D6PKL1; AltName: Full=Serine/threonine-protein kinase AGC1-2	Putative serine/threonine protein kinase	POORLY CHARACTERIZED	General function prediction only	serine threonine-protein kinase
CL27944Contig1	0	Up	gi|743792844|ref|XP_010923780.1|	PREDICTED: serine/threonine-protein kinase 38-like [Elaeis guineensis]	Q6TGC6.1	RecName: Full=Serine/threonine-protein kinase CBK1	NDR and related serine/threonine kinases	POORLY CHARACTERIZED	General function prediction only	serine threonine-protein kinase
CL28027Contig1	0	Up	gi|1035949968|gb|OAY73329.1|	Serine/threonine-protein kinase SRPK [Ananas comosus]	Q45FA5.1	RecName: Full=Serine/threonine-protein kinase SRPK; Short=PSRPK	Serine/threonine protein kinase	CELLULAR PROCESSES AND SIGNALING	Signal transduction mechanisms	SRSF protein kinase
CL28195Contig1	0	Up	gi|743843319|ref|XP_010938032.1|	PREDICTED: serine/threonine-protein kinase AtPK2/AtPK19-like [Elaeis guineensis]	Q39030.2	RecName: Full=Serine/threonine-protein kinase AtPK2/AtPK19; AltName: Full=Ribosomal-protein S6 kinase homolog 2	Ribosomal protein S6 kinase and related proteins	POORLY CHARACTERIZED|CELLULAR PROCESSES AND SIGNALING	General function prediction only |Signal transduction mechanisms	protein serine/threonine kinase activity
CL28377Contig1	Down	Down	gi|719976595|ref|XP_010248586.1|	PREDICTED: probable LRR receptor-like serine/threonine-protein kinase At4g26540 [Nelumbo nucifera]	C0LGR3.1	RecName: Full=LRR receptor-like serine/threonine-protein kinase; AltName: Full=LRR receptor-like serine/threonine-protein kinase At4g26540; AltName: Full=Protein RECEPTOR OF RGF1; AltName: Full=Protein RGF1 INSENSITIVE 3; Flags: Precursor	--	--	--	leucine Rich Repeat
CL28866Contig1	Up	Up	gi|720097862|ref|XP_010247456.1|	PREDICTED: G-type lectin S-receptor-like serine/threonine-protein kinase At4g03230 [Nelumbo nucifera]	O81832.4	RecName: Full=G-type lectin S-receptor-like serine/threonine-protein kinase At4g27290; Flags: Precursor	--	--	--	Serine Threonine protein kinase
CL2921Contig1	0	Down	gi|720099241|ref|XP_010247878.1|	PREDICTED: G-type lectin S-receptor-like serine/threonine-protein kinase At2g19130 [Nelumbo nucifera]	O64477.1	RecName: Full=G-type lectin S-receptor-like serine/threonine-protein kinase At2g19130; Flags: Precursor	--	--	--	serine threonine-protein kinase
CL29378Contig1	Up	Up	gi|743843319|ref|XP_010938032.1|	PREDICTED: serine/threonine-protein kinase AtPK2/AtPK19-like [Elaeis guineensis]	Q39030.2	RecName: Full=Serine/threonine-protein kinase AtPK2/AtPK19; AltName: Full=Ribosomal-protein S6 kinase homolog 2	Ribosomal protein S6 kinase and related proteins	POORLY CHARACTERIZED|CELLULAR PROCESSES AND SIGNALING	General function prediction only |Signal transduction mechanisms	protein serine/threonine kinase activity
CL29832Contig1	0	Down	gi|147864073|emb|CAN83229.1|	hypothetical protein VITISV_002764 [Vitis vinifera]	Q9LTW5.1	RecName: Full=Serine/threonine-protein kinase AGC1-5; AltName: Full=AGC serine/threonine-protein kinase subfamily 1 member 5	Putative serine/threonine protein kinase	POORLY CHARACTERIZED	General function prediction only	serine threonine-protein kinase
CL30008Contig1	Down	Down	gi|661892241|emb|CDP04467.1|	unnamed protein product [Coffea canephora]	Q2MHE4.1	RecName: Full=Serine/threonine-protein kinase HT1; AltName: Full=High leaf temperature protein 1	Tyrosine kinase specific for activated (GTP-bound) p21cdc42Hs	CELLULAR PROCESSES AND SIGNALING	Signal transduction mechanisms	Serine Threonine protein kinase
CL30211Contig1	Up	0	gi|720045306|ref|XP_010270164.1|	PREDICTED: probable serine/threonine-protein kinase WNK11 isoform X1 [Nelumbo nucifera]	Q6ICW6.1	RecName: Full=Probable serine/threonine-protein kinase WNK11; Short=AtWNK11; AltName: Full=Protein kinase with no lysine 11	Serine/threonine protein kinase	POORLY CHARACTERIZED	General function prediction only	WNK lysine deficient protein kinase
CL30329Contig1	Down	Down	gi|743854520|ref|XP_010940921.1|	PREDICTED: LRR receptor-like serine/threonine-protein kinase ERL1 [Elaeis guineensis]	C0LGW6.1	RecName: Full=LRR receptor-like serine/threonine-protein kinase ERL1; AltName: Full=Protein ERECTA-like kinase 1; Flags: Precursor	--	--	--	leucine Rich Repeat
CL30467Contig1	Down	Down	gi|720074069|ref|XP_010278903.1|	PREDICTED: serine/threonine-protein kinase At5g01020 [Nelumbo nucifera]	Q8GXZ3.1	RecName: Full=Probable serine/threonine-protein kinase PBL8; AltName: Full=PBS1-like protein 8	Serine/threonine protein kinase	CELLULAR PROCESSES AND SIGNALING	Signal transduction mechanisms	Serine Threonine protein kinase
CL30532Contig1	0	Up	gi|1052183224|ref|XP_017698973.1|	PREDICTED: receptor-like serine/threonine-protein kinase SD1-8 [Phoenix dactylifera]	P0DH86.1	RecName: Full=G-type lectin S-receptor-like serine/threonine-protein kinase SRK; Flags: Precursor	--	--	--	Serine Threonine protein kinase
CL30898Contig1	Up	Up	gi|672136101|ref|XP_008791734.1|	PREDICTED: serine/threonine-protein kinase OXI1-like [Phoenix dactylifera]	Q9LSF1.1	RecName: Full=Serine/threonine-protein kinase OXI1; AltName: Full=AGC serine/threonine-protein kinase subfamily 2 member 1; AltName: Full=Protein OXIDATIVE SIGNAL-INDUCIBLE 1	Putative serine/threonine protein kinase	POORLY CHARACTERIZED	General function prediction only	serine threonine-protein kinase
CL3092Contig1	0	Down	gi|719985147|ref|XP_010251291.1|	PREDICTED: serine/threonine-protein kinase HT1-like [Nelumbo nucifera]	O22558.2	RecName: Full=Serine/threonine-protein kinase STY8; AltName: Full=Serine/threonine/tyrosine-protein kinase 8	Tyrosine kinase specific for activated (GTP-bound) p21cdc42Hs	CELLULAR PROCESSES AND SIGNALING	Signal transduction mechanisms	Serine Threonine protein kinase
CL31177Contig1	Up	0	gi|743775735|ref|XP_010918257.1|	PREDICTED: probable serine/threonine-protein kinase NAK [Elaeis guineensis]	Q9SII6.2	RecName: Full=Probable serine/threonine-protein kinase PIX13	Serine/threonine protein kinase	CELLULAR PROCESSES AND SIGNALING	Signal transduction mechanisms	Serine Threonine protein kinase
CL31250Contig1	Down	0	gi|593262238|ref|XP_007133298.1|	hypothetical protein PHAVU_011G167800g [Phaseolus vulgaris]	C0LGG7.2	RecName: Full=Probable LRR receptor-like serine/threonine-protein kinase At1g53420; Flags: Precursor	--	--	--	STYKc
CL3147Contig1	0	Down	gi|976912480|gb|KVH98961.1|	Protein kinase, catalytic domain-containing protein [Cynara cardunculus var. scolymus]	P51567.1	RecName: Full=Serine/threonine-protein kinase AFC2	LAMMER dual specificity kinases	CELLULAR PROCESSES AND SIGNALING	Signal transduction mechanisms	CDC-like kinase
CL31505Contig1	Up	Up	gi|593689274|ref|XP_007145256.1|	hypothetical protein PHAVU_007G223500g [Phaseolus vulgaris]	Q05609.1	RecName: Full=Serine/threonine-protein kinase CTR1; AltName: Full=Protein CONSTITUTIVE TRIPLE RESPONSE1	Tyrosine kinase specific for activated (GTP-bound) p21cdc42Hs	CELLULAR PROCESSES AND SIGNALING	Signal transduction mechanisms	Serine Threonine protein kinase
CL31689Contig1	0	Up	gi|720028775|ref|XP_010265013.1|	PREDICTED: serine/threonine-protein kinase tricorner-like isoform X1 [Nelumbo nucifera]	Q54Y26.1	RecName: Full=Probable serine/threonine-protein kinase ndrA; AltName: Full=Nuclear DBF2-related kinase A	NDR and related serine/threonine kinases	POORLY CHARACTERIZED	General function prediction only	serine threonine-protein kinase
CL31827Contig1	Down	Down	gi|719990796|ref|XP_010253067.1|	PREDICTED: probably inactive leucine-rich repeat receptor-like protein kinase At3g28040 [Nelumbo nucifera]	Q9LY03.1	RecName: Full=Probable LRR receptor-like serine/threonine-protein kinase IRK; AltName: Full=Inflorescence and root apices receptor-like kinase; Flags: Precursor	--	--	--	leucine Rich Repeat
CL32084Contig1	Down	Down	gi|719981621|ref|XP_010250180.1|	PREDICTED: probable receptor-like protein kinase At5g15080 [Nelumbo nucifera]	Q9LFP7.1	RecName: Full=Probable serine/threonine-protein kinase PIX7	Serine/threonine protein kinase	CELLULAR PROCESSES AND SIGNALING	Signal transduction mechanisms	Serine Threonine protein kinase
CL32144Contig1	0	Up	gi|672109069|ref|XP_008788341.1|	PREDICTED: serine/threonine-protein kinase D6PKL1 isoform X1 [Phoenix dactylifera]	Q9SJM3.1	RecName: Full=Serine/threonine-protein kinase KIPK2	Putative serine/threonine protein kinase	POORLY CHARACTERIZED	General function prediction only	serine threonine-protein kinase
CL32241Contig1	0	Down	gi|586699379|ref|XP_006844562.1|	PREDICTED: probable serine/threonine-protein kinase At1g54610 [Amborella trichopoda]	Q9ZVM9.1	RecName: Full=Probable serine/threonine-protein kinase At1g54610	Cdc2-related protein kinase	CELLULAR PROCESSES AND SIGNALING	Cell cycle control, cell division, chromosome partitioning	Cyclin-Dependent Kinase
CL32493Contig1	Down	Down	gi|720038901|ref|XP_010268132.1|	PREDICTED: serine/threonine-protein kinase-like protein ACR4 isoform X1 [Nelumbo nucifera]	Q75J39.1	RecName: Full=Serine/threonine-protein kinase-like protein CR4; AltName: Full=Protein CRINKLY 4; Short=OsCR4; Flags: Precursor	--	--	--	Serine Threonine protein kinase
CL32679Contig1	Up	Up	gi|719987678|ref|XP_010252091.1|	PREDICTED: probable serine/threonine-protein kinase WNK4 [Nelumbo nucifera]	Q9SCU5.2	RecName: Full=Probable serine/threonine-protein kinase WNK5; Short=AtWNK5; AltName: Full=Protein kinase with no lysine 5	Serine/threonine protein kinase	POORLY CHARACTERIZED	General function prediction only	WNK lysine deficient protein kinase
CL33642Contig1	Down	Down	gi|802787957|ref|XP_012092052.1|	PREDICTED: serine/threonine-protein kinase PBS1 [Jatropha curcas]	Q84M95.1	RecName: Full=Probable serine/threonine-protein kinase PBL28; AltName: Full=PBS1-like protein 28	Serine/threonine protein kinase	CELLULAR PROCESSES AND SIGNALING	Signal transduction mechanisms	Serine Threonine protein kinase
CL33794Contig1	0	Down	gi|590714001|ref|XP_007049794.1|	Kinase superfamily protein [Theobroma cacao]	Q9SFT7.1	RecName: Full=Probable serine/threonine-protein kinase PBL26; AltName: Full=PBS1-like protein 26	Serine/threonine protein kinase	CELLULAR PROCESSES AND SIGNALING	Signal transduction mechanisms	Serine Threonine protein kinase
CL3395Contig1	0	Down	gi|719985066|ref|XP_010251265.1|	PREDICTED: serine/threonine-protein kinase HT1-like [Nelumbo nucifera]	Q2MHE4.1	RecName: Full=Serine/threonine-protein kinase HT1; AltName: Full=High leaf temperature protein 1	Tyrosine kinase specific for activated (GTP-bound) p21cdc42Hs	CELLULAR PROCESSES AND SIGNALING	Signal transduction mechanisms	Serine Threonine protein kinase
CL34228Contig1	Down	Down	gi|719992935|ref|XP_010253728.1|	PREDICTED: receptor-like serine/threonine-protein kinase NCRK [Nelumbo nucifera]	Q8VYY5.1	RecName: Full=Receptor-like serine/threonine-protein kinase NCRK; Flags: Precursor	Serine/threonine protein kinase	CELLULAR PROCESSES AND SIGNALING	Signal transduction mechanisms	Serine Threonine protein kinase
CL34289Contig1	Up	0	gi|743831674|ref|XP_010934763.1|	PREDICTED: probable serine/threonine-protein kinase At5g41260 [Elaeis guineensis]	B9FDE0.1	RecName: Full=Probable serine/threonine-protein kinase BSK3; AltName: Full=Brassinosteroid-signaling kinase 3; Short=OsBSK3; AltName: Full=Receptor-like cytoplasmic kinase 173; Short=OsRLCK173	--	--	--	serine threonine-protein kinase
CL34603Contig1	0	Down	gi|641861783|gb|KDO80470.1|	hypothetical protein CISIN_1g004174mg [Citrus sinensis]	Q8RWW0.1	RecName: Full=Receptor-like serine/threonine-protein kinase ALE2; AltName: Full=Protein ABNORMAL LEAF SHAPE 2; Flags: Precursor	--	--	--	Serine Threonine protein kinase
CL34714Contig1	0	Down	gi|719987678|ref|XP_010252091.1|	PREDICTED: probable serine/threonine-protein kinase WNK4 [Nelumbo nucifera]	Q9SCU5.2	RecName: Full=Probable serine/threonine-protein kinase WNK5; Short=AtWNK5; AltName: Full=Protein kinase with no lysine 5	Serine/threonine protein kinase	POORLY CHARACTERIZED	General function prediction only	WNK lysine deficient protein kinase
CL3480Contig1	Down	Down	gi|720010065|ref|XP_010259126.1|	PREDICTED: serine/threonine-protein kinase Nek2-like [Nelumbo nucifera]	A2ZMH2.1	RecName: Full=Serine/threonine-protein kinase Nek2; Short=OsNek2; AltName: Full=NimA-related protein kinase 2	Serine/threonine protein kinase	POORLY CHARACTERIZED	General function prediction only	NIMA-related kinase
CL34961Contig1	Up	Up	gi|695066369|ref|XP_009380074.1|	PREDICTED: G-type lectin S-receptor-like serine/threonine-protein kinase At1g34300 [Musa acuminata subsp. malaccensis]	Q9XID3.1	RecName: Full=G-type lectin S-receptor-like serine/threonine-protein kinase At1g34300; Flags: Precursor	--	--	--	Serine Threonine protein kinase
CL35299Contig1	0	Down	gi|719994964|ref|XP_010254340.1|	PREDICTED: uncharacterized protein LOC104595339 [Nelumbo nucifera]	Q55A09.1	RecName: Full=Probable serine/threonine-protein kinase DDB_G0272254	Tyrosine kinase specific for activated (GTP-bound) p21cdc42Hs	CELLULAR PROCESSES AND SIGNALING	Signal transduction mechanisms	Serine Threonine protein kinase
CL35659Contig1	Up	0	gi|694997153|ref|XP_009397897.1|	PREDICTED: probable serine/threonine-protein kinase NAK [Musa acuminata subsp. malaccensis]	Q9SII6.2	RecName: Full=Probable serine/threonine-protein kinase PIX13	Serine/threonine protein kinase	CELLULAR PROCESSES AND SIGNALING	Signal transduction mechanisms	Serine Threonine protein kinase
CL35920Contig1	0	Up	gi|720061484|ref|XP_010275182.1|	PREDICTED: serine/threonine-protein kinase minibrain-like [Nelumbo nucifera]	Q9P6P3.1	RecName: Full=Serine/threonine-protein kinase ppk15	Dual-specificity tyrosine-phosphorylation regulated kinase	POORLY CHARACTERIZED	General function prediction only	dual-specificity tyrosine-(Y)-phosphorylation regulated kinase
CL36059Contig1	Down	Down	gi|720049768|ref|XP_010271550.1|	PREDICTED: leucine-rich repeat receptor-like serine/threonine-protein kinase BAM1 [Nelumbo nucifera]	O49545.1	RecName: Full=Leucine-rich repeat receptor-like serine/threonine-protein kinase BAM1; AltName: Full=Protein BARELY ANY MERISTEM 1; Flags: Precursor	--	--	--	leucine Rich Repeat
CL36082Contig1	Down	0	gi|225432402|ref|XP_002276882.1|	PREDICTED: serine/threonine-protein kinase ULK4 [Vitis vinifera]	F4JY37.1	RecName: Full=Serine/threonine-protein kinase RUNKEL; AltName: Full=Protein EMBRYO DEFECTIVE 3013; AltName: Full=Protein RUNKEL	Serine-threonine protein kinase FUSED	POORLY CHARACTERIZED	General function prediction only	Serine threonine kinase
CL36111Contig1	Down	0	gi|802620545|ref|XP_012075610.1|	PREDICTED: probable LRR receptor-like serine/threonine-protein kinase At4g20940 [Jatropha curcas]	C0LGQ9.1	RecName: Full=Probable LRR receptor-like serine/threonine-protein kinase At4g20940	--	--	--	leucine Rich Repeat
CL36150Contig1	0	Down	gi|719994964|ref|XP_010254340.1|	PREDICTED: uncharacterized protein LOC104595339 [Nelumbo nucifera]	Q9C9U5.1	RecName: Full=Probable serine/threonine-protein kinase SIS8; AltName: Full=MAPKK kinase SIS8; AltName: Full=Protein SUGAR INSENSITIVE 8	Tyrosine kinase specific for activated (GTP-bound) p21cdc42Hs	CELLULAR PROCESSES AND SIGNALING	Signal transduction mechanisms	Serine Threonine protein kinase
CL36323Contig1	0	Down	gi|1050629938|ref|XP_017637903.1|	PREDICTED: protein kinase 2B, chloroplastic-like [Gossypium arboreum]	O49839.1	RecName: Full=Probable serine/threonine-protein kinase PBL2; AltName: Full=PBS1-like protein 2; AltName: Full=Protein kinase 2A	Serine/threonine protein kinase	CELLULAR PROCESSES AND SIGNALING	Signal transduction mechanisms	Serine Threonine protein kinase
CL36393Contig1	0	Up	gi|1012222463|ref|XP_015936124.1|	PREDICTED: G-type lectin S-receptor-like serine/threonine-protein kinase At2g19130 [Arachis duranensis]	O64477.1	RecName: Full=G-type lectin S-receptor-like serine/threonine-protein kinase At2g19130; Flags: Precursor	--	--	--	serine threonine-protein kinase
CL36531Contig1	Down	0	gi|743773683|ref|XP_010917192.1|	PREDICTED: LRR receptor-like serine/threonine-protein kinase ERECTA [Elaeis guineensis]	Q42371.1	RecName: Full=LRR receptor-like serine/threonine-protein kinase ERECTA; AltName: Full=Protein QUANTITATIVE RESISTANCE TO PLECTOSPHAERELLA 1; AltName: Full=Protein QUANTITATIVE RESISTANCE TO RALSTONIA SOLANACEARUM 1; AltName: Full=Protein TRANSPIRATION EFFICIENCY 1; Flags: Precursor	--	--	--	leucine Rich Repeat
CL36584Contig1	0	Down	gi|720094902|ref|XP_010246509.1|	PREDICTED: probable leucine-rich repeat receptor-like serine/threonine-protein kinase At3g14840 [Nelumbo nucifera]	C0LGE0.1	RecName: Full=Probable LRR receptor-like serine/threonine-protein kinase At1g07650; Flags: Precursor	--	--	--	receptor kinase
CL36695Contig1	0	Down	gi|1000950795|ref|XP_015579423.1|	PREDICTED: probable LRR receptor-like serine/threonine-protein kinase At3g47570 [Ricinus communis]	C0LGT6.1	RecName: Full=LRR receptor-like serine/threonine-protein kinase EFR; AltName: Full=Elongation factor Tu receptor; Short=EF-Tu receptor; Flags: Precursor	--	--	--	leucine Rich Repeat
CL36708Contig1	0	Down	gi|743890574|ref|XP_010911118.1|	PREDICTED: probable LRR receptor-like serine/threonine-protein kinase At4g36180 [Elaeis guineensis]	Q9ZUI0.1	RecName: Full=Putative leucine-rich repeat receptor-like serine/threonine-protein kinase At2g24130; Flags: Precursor	FOG: Leucine rich repeat	POORLY CHARACTERIZED	General function prediction only	leucine Rich Repeat
CL36804Contig1	0	Up	gi|1040870939|ref|XP_017246021.1|	PREDICTED: probable LRR receptor-like serine/threonine-protein kinase At1g07650 isoform X1 [Daucus carota subsp. sativus]	C0LGE0.1	RecName: Full=Probable LRR receptor-like serine/threonine-protein kinase At1g07650; Flags: Precursor	--	--	--	leucine Rich Repeat
CL36811Contig1	Down	Down	gi|720004124|ref|XP_010257222.1|	PREDICTED: G-type lectin S-receptor-like serine/threonine-protein kinase SD3-1 [Nelumbo nucifera]	P93756.1	RecName: Full=G-type lectin S-receptor-like serine/threonine-protein kinase SD3-1; AltName: Full=S-domain-3 (SD3) receptor kinase 1; Short=SD3-1; Flags: Precursor	--	--	--	G-type lectin S-receptor-like serine threonine-protein kinase SD3-1-like
CL36926Contig1	Down	Down	gi|719983847|ref|XP_010250885.1|	PREDICTED: probable LRR receptor-like serine/threonine-protein kinase At1g67720 isoform X1 [Nelumbo nucifera]	C0LGI2.1	RecName: Full=Probable LRR receptor-like serine/threonine-protein kinase At1g67720; Flags: Precursor	--	--	--	LRR receptor-like serine threonine-protein kinase
CL36971Contig1	Up	Up	gi|720070928|ref|XP_010277907.1|	PREDICTED: probable serine/threonine-protein kinase abkC isoform X1 [Nelumbo nucifera]	Q55G83.1	RecName: Full=Probable serine/threonine-protein kinase abkC	Predicted unusual protein kinase	POORLY CHARACTERIZED	General function prediction only	Required, probably indirectly, for the hydroxylation of 2-octaprenylphenol to 2-octaprenyl-6-hydroxy-phenol, the fourth step in ubiquinone biosynthesis (By similarity)
CL37459Contig1	Up	Up	gi|823212123|ref|XP_012438814.1|	PREDICTED: probable LRR receptor-like serine/threonine-protein kinase At1g74360 [Gossypium raimondii]	C0LGJ1.1	RecName: Full=Probable LRR receptor-like serine/threonine-protein kinase At1g74360; Flags: Precursor	--	--	--	leucine Rich Repeat
CL37522Contig1	Up	0	gi|720078459|ref|XP_010241350.1|	PREDICTED: LOW QUALITY PROTEIN: LRR receptor-like serine/threonine-protein kinase FLS2 [Nelumbo nucifera]	Q9FL28.1	RecName: Full=LRR receptor-like serine/threonine-protein kinase FLS2; AltName: Full=Protein FLAGELLIN-SENSING 2; AltName: Full=Protein FLAGELLIN-SENSITIVE 2; Flags: Precursor	--	--	--	leucine Rich Repeat
CL37806Contig1	0	Down	gi|1040896772|ref|XP_017256138.1|	PREDICTED: probable LRR receptor-like serine/threonine-protein kinase At4g37250 [Daucus carota subsp. sativus]	C0LGS3.1	RecName: Full=Probable LRR receptor-like serine/threonine-protein kinase At4g37250; Flags: Precursor	--	--	--	LRR receptor-like serine threonine-protein kinase
CL3785Contig1	Up	0	gi|802559036|ref|XP_012065964.1|	PREDICTED: LRR receptor-like serine/threonine-protein kinase GSO1 [Jatropha curcas]	C0LGQ5.1	RecName: Full=LRR receptor-like serine/threonine-protein kinase GSO1; AltName: Full=Protein GASSHO 1; AltName: Full=Protein SCHENGEN 3; Flags: Precursor	--	--	--	leucine Rich Repeat
CL38301Contig1	Down	Down	gi|225434500|ref|XP_002275567.1|	PREDICTED: probable serine/threonine-protein kinase drkD [Vitis vinifera]	F4JTP5.1	RecName: Full=Serine/threonine-protein kinase STY46; AltName: Full=Serine/threonine/tyrosine-protein kinase 46	Tyrosine kinase specific for activated (GTP-bound) p21cdc42Hs	CELLULAR PROCESSES AND SIGNALING	Signal transduction mechanisms	Serine Threonine protein kinase
CL38533Contig1	0	Up	gi|225434181|ref|XP_002279175.1|	PREDICTED: dual specificity protein kinase shkC-like [Vitis vinifera]	F4JTP5.1	RecName: Full=Serine/threonine-protein kinase STY46; AltName: Full=Serine/threonine/tyrosine-protein kinase 46	Tyrosine kinase specific for activated (GTP-bound) p21cdc42Hs	CELLULAR PROCESSES AND SIGNALING	Signal transduction mechanisms	Serine Threonine protein kinase
CL38619Contig1	Down	0	gi|743854520|ref|XP_010940921.1|	PREDICTED: LRR receptor-like serine/threonine-protein kinase ERL1 [Elaeis guineensis]	C0LGW6.1	RecName: Full=LRR receptor-like serine/threonine-protein kinase ERL1; AltName: Full=Protein ERECTA-like kinase 1; Flags: Precursor	--	--	--	leucine Rich Repeat
CL38869Contig1	0	Down	gi|1035931022|gb|OAY60608.1|	hypothetical protein MANES_01G125200 [Manihot esculenta]	C0LGE0.1	RecName: Full=Probable LRR receptor-like serine/threonine-protein kinase At1g07650; Flags: Precursor	--	--	--	leucine Rich Repeat
CL38921Contig1	0	Down	gi|645231063|ref|XP_008222220.1|	PREDICTED: serine/threonine-protein kinase PBS1 [Prunus mume]	Q9FE20.1	RecName: Full=Serine/threonine-protein kinase PBS1; AltName: Full=AvrPphB susceptible protein 1	Serine/threonine protein kinase	CELLULAR PROCESSES AND SIGNALING	Signal transduction mechanisms	Serine Threonine protein kinase
CL38961Contig1	0	Up	gi|719963574|ref|XP_010250153.1|	PREDICTED: inactive leucine-rich repeat receptor-like serine/threonine-protein kinase At1g60630 [Nelumbo nucifera]	Q84MA9.1	RecName: Full=Inactive leucine-rich repeat receptor-like serine/threonine-protein kinase At1g60630; Flags: Precursor	--	--	--	inactive leucine-rich repeat receptor-like serine threonine-protein kinase
CL39065Contig1	Down	Down	gi|225426379|ref|XP_002271860.1|	PREDICTED: probable LRR receptor-like serine/threonine-protein kinase At1g63430 [Vitis vinifera]	C0LGH8.1	RecName: Full=Probable LRR receptor-like serine/threonine-protein kinase At1g63430; Flags: Precursor	--	--	--	LRR receptor-like serine threonine-protein kinase
CL39258Contig1	0	Up	gi|731409118|ref|XP_010657080.1|	PREDICTED: probable LRR receptor-like serine/threonine-protein kinase At1g07650 [Vitis vinifera]	C0LGE0.1	RecName: Full=Probable LRR receptor-like serine/threonine-protein kinase At1g07650; Flags: Precursor	--	--	--	leucine Rich Repeat
CL3959Contig1	Up	0	gi|629085241|gb|KCW51598.1|	hypothetical protein EUGRSUZ_J01092 [Eucalyptus grandis]	Q8W490.1	RecName: Full=Serine/threonine-protein kinase PEPKR2; AltName: Full=Protein PHOSPHOENOLPYRUVATE CARBOXYLASE-RELATED KINASE 2	Ca2+/calmodulin-dependent protein kinase, EF-Hand protein superfamily	CELLULAR PROCESSES AND SIGNALING	Signal transduction mechanisms	calcium-dependent protein kinase
CL39640Contig1	Up	0	gi|719973040|ref|XP_010279243.1|	PREDICTED: probable LRR receptor-like serine/threonine-protein kinase RKF3 [Nelumbo nucifera]	P93050.1	RecName: Full=Probable LRR receptor-like serine/threonine-protein kinase RKF3; AltName: Full=Receptor-like kinase in flowers 3; Flags: Precursor	Serine/threonine protein kinase	CELLULAR PROCESSES AND SIGNALING	Signal transduction mechanisms	Serine Threonine protein kinase
CL3Contig3	0	Down	gi|731438764|ref|XP_002263151.3|	PREDICTED: LRR receptor-like serine/threonine-protein kinase HSL2 [Vitis vinifera]	C0LGX3.1	RecName: Full=LRR receptor-like serine/threonine-protein kinase HSL2; AltName: Full=Protein HAESA-LIKE2; Flags: Precursor	--	--	--	leucine Rich Repeat
CL40334Contig1	Down	0	gi|743788850|ref|XP_010922770.1|	PREDICTED: serine/threonine-protein kinase STN8, chloroplastic [Elaeis guineensis]	Q9LZV4.1	RecName: Full=Serine/threonine-protein kinase STN8, chloroplastic; AltName: Full=Protein STATE TRANSITION 8; Flags: Precursor	Protein kinase PCTAIRE and related kinases	POORLY CHARACTERIZED	General function prediction only	Cyclin-Dependent Kinase
CL41231Contig1	0	Down	gi|586748636|ref|XP_006851147.1|	PREDICTED: cysteine-rich receptor-like protein kinase 10 [Amborella trichopoda]	Q9LPZ3.3	RecName: Full=G-type lectin S-receptor-like serine/threonine-protein kinase At1g11410; Flags: Precursor	--	--	--	Serine Threonine protein kinase
CL4125Contig1	Down	0	gi|672115936|ref|XP_008781121.1|	PREDICTED: proline-rich receptor-like protein kinase PERK15 [Phoenix dactylifera]	Q8RWW0.1	RecName: Full=Receptor-like serine/threonine-protein kinase ALE2; AltName: Full=Protein ABNORMAL LEAF SHAPE 2; Flags: Precursor	Serine/threonine protein kinase	CELLULAR PROCESSES AND SIGNALING	Signal transduction mechanisms	Serine Threonine protein kinase
CL4230Contig1	0	Up	gi|720081243|ref|XP_010242224.1|	PREDICTED: receptor-like serine/threonine-protein kinase ALE2 isoform X3 [Nelumbo nucifera]	Q8RWW0.1	RecName: Full=Receptor-like serine/threonine-protein kinase ALE2; AltName: Full=Protein ABNORMAL LEAF SHAPE 2; Flags: Precursor	Serine/threonine protein kinase	CELLULAR PROCESSES AND SIGNALING	Signal transduction mechanisms	Serine Threonine protein kinase
CL42485Contig1	0	Down	gi|719980290|ref|XP_010249749.1|	PREDICTED: LOW QUALITY PROTEIN: G-type lectin S-receptor-like serine/threonine-protein kinase CES101 [Nelumbo nucifera]	Q39086.1	RecName: Full=Receptor-like serine/threonine-protein kinase SD1-7; AltName: Full=Arabidopsis thaliana receptor kinase 1; AltName: Full=S-domain-1 (SD1) receptor kinase 7; Short=SD1-7; Flags: Precursor	--	--	--	Serine Threonine protein kinase
CL43036Contig1	Up	0	gi|720027034|ref|XP_010264446.1|	PREDICTED: protein kinase APK1A, chloroplastic [Nelumbo nucifera]	P46573.2	RecName: Full=Probable serine/threonine-protein kinase PBL10; AltName: Full=PBS1-like protein 10; AltName: Full=Protein kinase 1B	Serine/threonine protein kinase	CELLULAR PROCESSES AND SIGNALING	Signal transduction mechanisms	Serine Threonine protein kinase
CL4341Contig1	Down	Down	gi|719990796|ref|XP_010253067.1|	PREDICTED: probably inactive leucine-rich repeat receptor-like protein kinase At3g28040 [Nelumbo nucifera]	Q9LY03.1	RecName: Full=Probable LRR receptor-like serine/threonine-protein kinase IRK; AltName: Full=Inflorescence and root apices receptor-like kinase; Flags: Precursor	--	--	--	leucine Rich Repeat
CL44431Contig1	0	Down	gi|302143143|emb|CBI20438.3|	unnamed protein product, partial [Vitis vinifera]	O81905.1	RecName: Full=Receptor-like serine/threonine-protein kinase SD1-8; AltName: Full=Arabidopsis thaliana receptor kinase 3; AltName: Full=S-domain-1 (SD1) receptor kinase 8; Short=SD1-8; Flags: Precursor	--	--	--	--
CL446Contig1	Down	Down	gi|720030747|ref|XP_010265601.1|	PREDICTED: probable LRR receptor-like serine/threonine-protein kinase At2g24230 [Nelumbo nucifera]	C0LGK9.1	RecName: Full=Probable LRR receptor-like serine/threonine-protein kinase At2g24230; Flags: Precursor	--	--	--	leucine Rich Repeat
CL45915Contig1	0	Up	--	--	Q9FR53.1	RecName: Full=Serine/threonine-protein kinase TOR; AltName: Full=Protein TARGET OF RAPAMYCIN; Short=AtTOR	DNA-dependent protein kinase	INFORMATION STORAGE AND PROCESSING	Replication, recombination and repair	--
CL46004Contig1	0	Up	gi|743881657|ref|XP_010908956.1|	PREDICTED: G-type lectin S-receptor-like serine/threonine-protein kinase At2g19130 [Elaeis guineensis]	O64477.1	RecName: Full=G-type lectin S-receptor-like serine/threonine-protein kinase At2g19130; Flags: Precursor	--	--	--	serine threonine-protein kinase
CL46864Contig1	Down	Down	gi|719976929|ref|XP_010248692.1|	PREDICTED: serine/threonine-protein kinase AFC2-like isoform X1 [Nelumbo nucifera]	P51567.1	RecName: Full=Serine/threonine-protein kinase AFC2	LAMMER dual specificity kinases	CELLULAR PROCESSES AND SIGNALING	Signal transduction mechanisms	CDC-like kinase
CL4735Contig1	0	Down	gi|720070928|ref|XP_010277907.1|	PREDICTED: probable serine/threonine-protein kinase abkC isoform X1 [Nelumbo nucifera]	Q55G83.1	RecName: Full=Probable serine/threonine-protein kinase abkC	Predicted unusual protein kinase	POORLY CHARACTERIZED	General function prediction only	Required, probably indirectly, for the hydroxylation of 2-octaprenylphenol to 2-octaprenyl-6-hydroxy-phenol, the fourth step in ubiquinone biosynthesis (By similarity)
CL473Contig1	Up	0	gi|720012130|ref|XP_010259777.1|	PREDICTED: uncharacterized protein LOC104599103 [Nelumbo nucifera]	Q55A09.1	RecName: Full=Probable serine/threonine-protein kinase DDB_G0272254	Tyrosine kinase specific for activated (GTP-bound) p21cdc42Hs	CELLULAR PROCESSES AND SIGNALING	Signal transduction mechanisms	Serine Threonine protein kinase
CL49478Contig1	0	Down	gi|633020245|gb|AHZ44755.1|	LRR.XII-like protein, partial [Platanus x acerifolia]	C0LGP4.1	RecName: Full=Probable LRR receptor-like serine/threonine-protein kinase At3g47570; Flags: Precursor	--	--	--	leucine Rich Repeat
CL49816Contig1	0	Down	gi|1009105802|ref|XP_015892358.1|	PREDICTED: probable LRR receptor-like serine/threonine-protein kinase At1g56140 [Ziziphus jujuba]	C0LGH3.2	RecName: Full=Probable LRR receptor-like serine/threonine-protein kinase At1g56140; Flags: Precursor	--	--	--	LRR receptor-like serine threonine-protein kinase
CL50062Contig1	Down	0	gi|568873889|ref|XP_006490058.1|	PREDICTED: serine/threonine-protein kinase Nek6-like isoform X1 [Citrus sinensis]	Q9LT35.1	RecName: Full=Serine/threonine-protein kinase Nek6; AltName: Full=NimA-related protein kinase 6; Short=AtNek6	Serine/threonine protein kinase	POORLY CHARACTERIZED	General function prediction only	NIMA-related kinase
CL50658Contig1	Down	Down	gi|880963120|ref|XP_012980475.1|	PREDICTED: serine/threonine-protein kinase B-raf [Mesocricetus auratus]	P10533.1	RecName: Full=Serine/threonine-protein kinase-transforming protein Rmil	Serine/threonine protein kinase RAF	CELLULAR PROCESSES AND SIGNALING	Signal transduction mechanisms	kinase suppressor of Ras
CL5166Contig1	Down	Down	gi|720064259|ref|XP_010275894.1|	PREDICTED: CBL-interacting serine/threonine-protein kinase 23-like isoform X1 [Nelumbo nucifera]	Q93VD3.1	RecName: Full=CBL-interacting serine/threonine-protein kinase 23; AltName: Full=Protein LOW-K(+)-SENSITIVE 1; AltName: Full=SNF1-related kinase 3.23; AltName: Full=SOS2-like protein kinase PKS17	Serine/threonine protein kinase	CELLULAR PROCESSES AND SIGNALING	Signal transduction mechanisms	Serine Threonine protein kinase
CL52066Contig1	Down	Down	gi|731403602|ref|XP_003632918.2|	PREDICTED: putative leucine-rich repeat receptor-like serine/threonine-protein kinase At2g24130 [Vitis vinifera]	Q9ZUI0.1	RecName: Full=Putative leucine-rich repeat receptor-like serine/threonine-protein kinase At2g24130; Flags: Precursor	--	--	--	leucine Rich Repeat
CL52176Contig1	0	Down	gi|1052183224|ref|XP_017698973.1|	PREDICTED: receptor-like serine/threonine-protein kinase SD1-8 [Phoenix dactylifera]	O81833.1	RecName: Full=G-type lectin S-receptor-like serine/threonine-protein kinase SD1-1; AltName: Full=S-domain-1 (SD1) receptor kinase 1; Short=SD1-1; Flags: Precursor	--	--	--	Serine Threonine protein kinase
CL5252Contig1	Down	0	gi|697109308|ref|XP_009608510.1|	PREDICTED: probable LRR receptor-like serine/threonine-protein kinase At1g56140 [Nicotiana tomentosiformis]	C0LGH3.2	RecName: Full=Probable LRR receptor-like serine/threonine-protein kinase At1g56140; Flags: Precursor	--	--	--	(E 0.0) leucine-rich repeat family protein protein kinase family protein
CL53136Contig1	0	Down	gi|743773331|ref|XP_010917006.1|	PREDICTED: protein kinase 2B, chloroplastic-like [Elaeis guineensis]	O49840.1	RecName: Full=Probable serine/threonine-protein kinase PBL3; AltName: Full=PBS1-like protein 3; AltName: Full=Protein kinase 2B	Serine/threonine protein kinase	CELLULAR PROCESSES AND SIGNALING	Signal transduction mechanisms	Serine Threonine protein kinase
CL5331Contig1	0	Down	gi|719964347|ref|XP_010252413.1|	PREDICTED: serine/threonine-protein kinase BLUS1-like isoform X1 [Nelumbo nucifera]	Q551H4.1	RecName: Full=Serine/threonine-protein kinase fray2; AltName: Full=STE20-like kinase fray2	Ste20-like serine/threonine protein kinase	CELLULAR PROCESSES AND SIGNALING	Signal transduction mechanisms	ste20-related kinase adaptor
CL53397Contig1	0	Down	gi|720097313|ref|XP_010247280.1|	PREDICTED: G-type lectin S-receptor-like serine/threonine-protein kinase RLK1 [Nelumbo nucifera]	A2XQD3.1	RecName: Full=G-type lectin S-receptor-like serine/threonine-protein kinase LECRK2; Short=OsLecRK2; Flags: Precursor	--	--	--	Serine Threonine protein kinase
CL53834Contig1	0	Up	gi|1009136588|ref|XP_015885603.1|	PREDICTED: G-type lectin S-receptor-like serine/threonine-protein kinase At5g35370 [Ziziphus jujuba]	O65238.2	RecName: Full=G-type lectin S-receptor-like serine/threonine-protein kinase At5g35370; Flags: Precursor	--	--	--	Serine Threonine protein kinase
CL53840Contig1	0	Up	gi|1044558276|ref|XP_017415304.1|	PREDICTED: serine/threonine-protein kinase tricorner-like [Vigna angularis]	Q54IH8.1	RecName: Full=Probable serine/threonine-protein kinase ndrB; AltName: Full=Nuclear DBF2-related kinase B	NDR and related serine/threonine kinases	POORLY CHARACTERIZED	General function prediction only	serine threonine-protein kinase
CL543Contig1	Up	Up	gi|590571929|ref|XP_007011728.1|	CBL-interacting protein kinase 25 [Theobroma cacao]	Q8W1D5.1	RecName: Full=CBL-interacting serine/threonine-protein kinase 25; AltName: Full=SNF1-related kinase 3.25; AltName: Full=SOS2-like protein kinase PKS25	Serine/threonine protein kinase	CELLULAR PROCESSES AND SIGNALING	Signal transduction mechanisms	Serine Threonine protein kinase
CL54879Contig1	0	Up	gi|1035910511|gb|OAY40106.1|	hypothetical protein MANES_10G150500 [Manihot esculenta]	Q0JEU6.2	RecName: Full=G-type lectin S-receptor-like serine/threonine-protein kinase LECRK3; Short=OsLecRK3; AltName: Full=OsRLCK135; Flags: Precursor	--	--	--	G-type lectin S-receptor-like serine threonine-protein kinase
CL55592Contig1	Down	Down	gi|695054340|ref|XP_009415296.1|	PREDICTED: probable receptor-like protein kinase At5g56460 [Musa acuminata subsp. malaccensis]	Q9FM85.1	RecName: Full=Probable serine/threonine-protein kinase PBL16; AltName: Full=PBS1-like protein 16	Serine/threonine protein kinase	CELLULAR PROCESSES AND SIGNALING	Signal transduction mechanisms	Serine Threonine protein kinase
CL55674Contig1	Up	0	gi|802632894|ref|XP_012077350.1|	PREDICTED: serine/threonine-protein kinase Aurora-1 isoform X1 [Jatropha curcas]	Q9M077.1	RecName: Full=Serine/threonine-protein kinase Aurora-1; Short=AtAur1; AltName: Full=Aurora-like kinase 1	Serine/threonine protein kinase	CELLULAR PROCESSES AND SIGNALING	Cell cycle control, cell division, chromosome partitioning	serine threonine-protein kinase
CL5581Contig1	Down	Down	gi|719965508|ref|XP_010256646.1|	PREDICTED: probable LRR receptor-like serine/threonine-protein kinase At1g14390 [Nelumbo nucifera]	Q9M9S4.1	RecName: Full=Probable LRR receptor-like serine/threonine-protein kinase At1g14390; Flags: Precursor	--	--	--	LRR receptor-like serine threonine-protein kinase
CL571Contig1	Up	0	gi|567907289|ref|XP_006445958.1|	hypothetical protein CICLE_v10014324mg [Citrus clementina]	Q25AG3.2	RecName: Full=G-type lectin S-receptor-like serine/threonine-protein kinase LECRK3; Short=OsLecRK3; AltName: Full=OsRLCK135; Flags: Precursor	--	--	--	G-type lectin S-receptor-like serine threonine-protein kinase
CL57239Contig1	Down	Down	gi|719992935|ref|XP_010253728.1|	PREDICTED: receptor-like serine/threonine-protein kinase NCRK [Nelumbo nucifera]	Q8VYY5.1	RecName: Full=Receptor-like serine/threonine-protein kinase NCRK; Flags: Precursor	Serine/threonine protein kinase	CELLULAR PROCESSES AND SIGNALING	Signal transduction mechanisms	Serine Threonine protein kinase
CL57354Contig1	Down	Down	gi|719992935|ref|XP_010253728.1|	PREDICTED: receptor-like serine/threonine-protein kinase NCRK [Nelumbo nucifera]	Q8VYY5.1	RecName: Full=Receptor-like serine/threonine-protein kinase NCRK; Flags: Precursor	Serine/threonine protein kinase	CELLULAR PROCESSES AND SIGNALING	Signal transduction mechanisms	Serine Threonine protein kinase
CL5738Contig1	0	Down	gi|1000954830|ref|XP_015578059.1|	PREDICTED: probable leucine-rich repeat receptor-like serine/threonine-protein kinase At3g14840 [Ricinus communis]	C0LGN2.1	RecName: Full=Probable leucine-rich repeat receptor-like serine/threonine-protein kinase At3g14840; Flags: Precursor	--	--	--	leucine Rich Repeat
CL57472Contig1	0	Down	gi|720016890|ref|XP_010261291.1|	PREDICTED: serine/threonine-protein kinase HT1-like [Nelumbo nucifera]	F4JTP5.1	RecName: Full=Serine/threonine-protein kinase STY46; AltName: Full=Serine/threonine/tyrosine-protein kinase 46	Tyrosine kinase specific for activated (GTP-bound) p21cdc42Hs	CELLULAR PROCESSES AND SIGNALING	Signal transduction mechanisms	Serine Threonine protein kinase
CL57774Contig1	Down	0	gi|643710113|gb|KDP24394.1|	hypothetical protein JCGZ_26600 [Jatropha curcas]	C0LGT6.1	RecName: Full=LRR receptor-like serine/threonine-protein kinase EFR; AltName: Full=Elongation factor Tu receptor; Short=EF-Tu receptor; Flags: Precursor	--	--	--	leucine Rich Repeat
CL58202Contig1	0	Down	gi|719976295|ref|XP_010248482.1|	PREDICTED: probable leucine-rich repeat receptor-like serine/threonine-protein kinase At3g14840 [Nelumbo nucifera]	C0LGN2.1	RecName: Full=Probable leucine-rich repeat receptor-like serine/threonine-protein kinase At3g14840; Flags: Precursor	--	--	--	leucine Rich Repeat
CL58291Contig1	0	Up	gi|359493414|ref|XP_002280064.2|	PREDICTED: serine/threonine-protein kinase-like protein CCR4 [Vitis vinifera]	Q9FIJ6.1	RecName: Full=Serine/threonine-protein kinase-like protein CCR4; AltName: Full=CRINKLY 4-related kinase 1; Short=AtCRK1; AltName: Full=Protein CRINKLY 4 RELATED 4; Short=AtCCR4; Flags: Precursor	Serine/threonine protein kinase	CELLULAR PROCESSES AND SIGNALING	Signal transduction mechanisms	Serine Threonine protein kinase
CL58361Contig1	0	Down	gi|719984311|ref|XP_010251035.1|	PREDICTED: probable serine/threonine-protein kinase WNK3 isoform X1 [Nelumbo nucifera]	Q65X23.1	RecName: Full=Probable serine/threonine-protein kinase WNK2; Short=OsWNK2; AltName: Full=Protein DISEASE RELATIVE SIGNAL 1; AltName: Full=Protein kinase with no lysine 2	Serine/threonine protein kinase	POORLY CHARACTERIZED	General function prediction only	WNK lysine deficient protein kinase
CL58522Contig1	0	Down	gi|694386704|ref|XP_009369125.1|	PREDICTED: proline-rich receptor-like protein kinase PERK1 [Pyrus x bretschneideri]	Q9LX29.1	RecName: Full=Serine/threonine-protein kinase-like protein ACR4; AltName: Full=Protein CRINKLY 4; Short=AtCR4; Flags: Precursor	Serine/threonine protein kinase	CELLULAR PROCESSES AND SIGNALING	Signal transduction mechanisms	Serine Threonine protein kinase
CL58562Contig1	0	Down	gi|720090097|ref|XP_010244984.1|	PREDICTED: uncharacterized protein LOC104588661 [Nelumbo nucifera]	Q9M3G7.1	RecName: Full=Serine/threonine-protein kinase ATM; AltName: Full=Ataxia telangiectasia mutated homolog; Short=AtATM	--	--	--	PWWP domaincontaining protein
CL58583Contig1	Up	Up	gi|720048923|ref|XP_010271284.1|	PREDICTED: uncharacterized protein LOC104607359 [Nelumbo nucifera]	Q8N1F8.3	RecName: Full=Serine/threonine-protein kinase 11-interacting protein; AltName: Full=LKB1-interacting protein 1	Leucine-rich repeat proteins	POORLY CHARACTERIZED	General function prediction only	serine threonine kinase 11 interacting protein
CL58710Contig1	0	Down	gi|1009118137|ref|XP_015875700.1|	PREDICTED: probable inactive serine/threonine-protein kinase scy1 [Ziziphus jujuba]	Q55GS2.1	RecName: Full=Probable inactive serine/threonine-protein kinase scy1; AltName: Full=N-terminal kinase-like protein; AltName: Full=SCY1-like protein kinase 1	Protein kinase	POORLY CHARACTERIZED	General function prediction only	S. cerevisiae
CL58996Contig1	Up	0	gi|720041526|ref|XP_010268933.1|	PREDICTED: G-type lectin S-receptor-like serine/threonine-protein kinase B120 [Nelumbo nucifera]	Q9SY89.1	RecName: Full=Putative G-type lectin S-receptor-like serine/threonine-protein kinase At1g61610; Flags: Precursor	--	--	--	serine threonine-protein kinase
CL59111Contig1	Up	0	gi|672166456|ref|XP_008803157.1|	PREDICTED: wall-associated receptor kinase-like 20, partial [Phoenix dactylifera]	Q0WVM4.1	RecName: Full=Probable LRR receptor-like serine/threonine-protein kinase At2g23950; Flags: Precursor	Serine/threonine protein kinase	CELLULAR PROCESSES AND SIGNALING	Signal transduction mechanisms	Serine Threonine protein kinase
CL59178Contig1	0	Down	gi|720087843|ref|XP_010244265.1|	PREDICTED: probable LRR receptor-like serine/threonine-protein kinase At4g37250 [Nelumbo nucifera]	C0LGS3.1	RecName: Full=Probable LRR receptor-like serine/threonine-protein kinase At4g37250; Flags: Precursor	--	--	--	LRR receptor-like serine threonine-protein kinase
CL59314Contig1	0	Up	gi|1009137451|ref|XP_015886059.1|	PREDICTED: CBL-interacting serine/threonine-protein kinase 8 [Ziziphus jujuba]	Q9STV4.1	RecName: Full=CBL-interacting serine/threonine-protein kinase 8; AltName: Full=SNF1-related kinase 3.13; AltName: Full=SOS2-like protein kinase PKS11	Serine/threonine protein kinase	CELLULAR PROCESSES AND SIGNALING	Signal transduction mechanisms	Serine Threonine protein kinase
CL5993Contig1	Up	Up	gi|743891452|ref|XP_010911314.1|	PREDICTED: cysteine-rich receptor-like protein kinase 2, partial [Elaeis guineensis]	C0LGH2.2	RecName: Full=Probable LRR receptor-like serine/threonine-protein kinase At1g56130; Flags: Precursor	--	--	--	Serine Threonine protein kinase
CL60635Contig1	0	Down	gi|720099241|ref|XP_010247878.1|	PREDICTED: G-type lectin S-receptor-like serine/threonine-protein kinase At2g19130 [Nelumbo nucifera]	O64477.1	RecName: Full=G-type lectin S-receptor-like serine/threonine-protein kinase At2g19130; Flags: Precursor	--	--	--	serine threonine-protein kinase
CL60976Contig1	Up	Up	gi|720094902|ref|XP_010246509.1|	PREDICTED: probable leucine-rich repeat receptor-like serine/threonine-protein kinase At3g14840 [Nelumbo nucifera]	C0LGG9.2	RecName: Full=Probable LRR receptor-like serine/threonine-protein kinase At1g53440; Flags: Precursor	--	--	--	Serine Threonine protein kinase
CL61080Contig1	Up	Up	gi|720058637|ref|XP_010274340.1|	PREDICTED: putative G-type lectin S-receptor-like serine/threonine-protein kinase At1g61610 isoform X1 [Nelumbo nucifera]	Q9ZR08.3	RecName: Full=G-type lectin S-receptor-like serine/threonine-protein kinase At4g03230; Flags: Precursor	--	--	--	Serine Threonine protein kinase
CL6117Contig1	0	Down	gi|743765467|ref|XP_010912955.1|	PREDICTED: probable serine/threonine-protein kinase WNK2 [Elaeis guineensis]	Q65X23.1	RecName: Full=Probable serine/threonine-protein kinase WNK2; Short=OsWNK2; AltName: Full=Protein DISEASE RELATIVE SIGNAL 1; AltName: Full=Protein kinase with no lysine 2	Serine/threonine protein kinase	POORLY CHARACTERIZED	General function prediction only	WNK lysine deficient protein kinase
CL63035Contig1	Up	Up	gi|1035903603|gb|OAY33202.1|	hypothetical protein MANES_13G076800 [Manihot esculenta]	O64477.1	RecName: Full=G-type lectin S-receptor-like serine/threonine-protein kinase At2g19130; Flags: Precursor	--	--	--	serine threonine-protein kinase
CL63645Contig1	0	Down	gi|720061178|ref|XP_010275087.1|	PREDICTED: serine/threonine-protein kinase-like protein At5g23170 [Nelumbo nucifera]	Q9SV05.1	RecName: Full=Serine/threonine-protein kinase-like protein At3g51990; AltName: Full=CRINKLY 4-related kinase; Flags: Precursor	Serine/threonine protein kinase	CELLULAR PROCESSES AND SIGNALING	Signal transduction mechanisms	Serine Threonine protein kinase
CL63743Contig1	0	Down	gi|657952340|ref|XP_008357097.1|	PREDICTED: probable LRR receptor-like serine/threonine-protein kinase At3g47570 [Malus domestica]	C0LGT6.1	RecName: Full=LRR receptor-like serine/threonine-protein kinase EFR; AltName: Full=Elongation factor Tu receptor; Short=EF-Tu receptor; Flags: Precursor	--	--	--	leucine Rich Repeat
CL63832Contig1	0	Down	gi|474405612|gb|EMS66434.1|	Serine/threonine-protein kinase AFC2 [Triticum urartu]	P51566.2	RecName: Full=Serine/threonine-protein kinase AFC1	LAMMER dual specificity kinases	CELLULAR PROCESSES AND SIGNALING	Signal transduction mechanisms	CDC-like kinase
CL6412Contig1	Down	0	gi|743863762|ref|XP_010943870.1|	PREDICTED: serine/threonine-protein kinase haspin [Elaeis guineensis]	O80528.1	RecName: Full=Serine/threonine-protein kinase haspin homolog; Short=AtHaspin	Serine/threonine kinase (haspin family)	CELLULAR PROCESSES AND SIGNALING	Cell cycle control, cell division, chromosome partitioning	germ cell associated 2 (haspin)
CL64151Contig1	0	Up	gi|743808844|ref|XP_010928440.1|	PREDICTED: G-type lectin S-receptor-like serine/threonine-protein kinase RLK1 [Elaeis guineensis]	A2XQD3.1	RecName: Full=G-type lectin S-receptor-like serine/threonine-protein kinase LECRK2; Short=OsLecRK2; Flags: Precursor	--	--	--	G-type lectin S-receptor-like serine threonine-protein kinase
CL64236Contig1	Up	Up	gi|658019339|ref|XP_008345021.1|	PREDICTED: LOW QUALITY PROTEIN: receptor-like serine/threonine-protein kinase SD1-8 [Malus domestica]	O81905.1	RecName: Full=Receptor-like serine/threonine-protein kinase SD1-8; AltName: Full=Arabidopsis thaliana receptor kinase 3; AltName: Full=S-domain-1 (SD1) receptor kinase 8; Short=SD1-8; Flags: Precursor	--	--	--	Serine Threonine protein kinase
CL64364Contig1	0	Down	gi|720041475|ref|XP_010268918.1|	PREDICTED: G-type lectin S-receptor-like serine/threonine-protein kinase At2g19130 [Nelumbo nucifera]	O64477.1	RecName: Full=G-type lectin S-receptor-like serine/threonine-protein kinase At2g19130; Flags: Precursor	--	--	--	--
CL66130Contig1	0	Down	gi|629109836|gb|KCW74982.1|	hypothetical protein EUGRSUZ_E03734 [Eucalyptus grandis]	Q39086.1	RecName: Full=Receptor-like serine/threonine-protein kinase SD1-7; AltName: Full=Arabidopsis thaliana receptor kinase 1; AltName: Full=S-domain-1 (SD1) receptor kinase 7; Short=SD1-7; Flags: Precursor	--	--	--	Serine Threonine protein kinase
CL66410Contig1	Up	0	gi|802742832|ref|XP_012087384.1|	PREDICTED: probable LRR receptor-like serine/threonine-protein kinase At1g56130 [Jatropha curcas]	C0LGH3.2	RecName: Full=Probable LRR receptor-like serine/threonine-protein kinase At1g56140; Flags: Precursor	--	--	--	leucine Rich Repeat
CL70168Contig1	Up	0	gi|743878203|ref|XP_010908117.1|	PREDICTED: probable leucine-rich repeat receptor-like protein kinase At5g63930 [Elaeis guineensis]	Q9LSI9.1	RecName: Full=Inactive LRR receptor-like serine/threonine-protein kinase BIR2; AltName: Full=Protein BAK1-INTERACTING RECEPTOR-LIKE KINASE 2; Flags: Precursor	FOG: Leucine rich repeat	POORLY CHARACTERIZED	General function prediction only	leucine Rich Repeat
CL7245Contig1	Down	Down	gi|302142597|emb|CBI19800.3|	unnamed protein product, partial [Vitis vinifera]	C0LGS2.1	RecName: Full=Probable LRR receptor-like serine/threonine-protein kinase At4g36180; Flags: Precursor	--	--	--	leucine Rich Repeat
CL743Contig1	Up	0	gi|720058637|ref|XP_010274340.1|	PREDICTED: putative G-type lectin S-receptor-like serine/threonine-protein kinase At1g61610 isoform X1 [Nelumbo nucifera]	Q9ZR08.3	RecName: Full=G-type lectin S-receptor-like serine/threonine-protein kinase At4g03230; Flags: Precursor	--	--	--	Serine Threonine protein kinase
CL758Contig1	Down	Down	gi|720004234|ref|XP_010257260.1|	PREDICTED: serine/threonine-protein kinase OXI1-like [Nelumbo nucifera]	Q9LT38.1	RecName: Full=Serine/threonine-protein kinase UCNL; AltName: Full=AGC serine/threonine-protein kinase subfamily 2 member 4; AltName: Full=Protein UNICORN-LIKE	Putative serine/threonine protein kinase	POORLY CHARACTERIZED	General function prediction only	serine threonine-protein kinase
CL8736Contig1	Down	Down	gi|548861977|gb|ERN19342.1|	hypothetical protein AMTR_s00069p00101580 [Amborella trichopoda]	Q9C9U5.1	RecName: Full=Probable serine/threonine-protein kinase SIS8; AltName: Full=MAPKK kinase SIS8; AltName: Full=Protein SUGAR INSENSITIVE 8	Tyrosine kinase specific for activated (GTP-bound) p21cdc42Hs	CELLULAR PROCESSES AND SIGNALING	Signal transduction mechanisms	Serine Threonine protein kinase
CL908Contig1	Up	Up	gi|672107946|ref|XP_008782588.1|	PREDICTED: serine/threonine-protein kinase At5g01020-like [Phoenix dactylifera]	Q9ZUF4.1	RecName: Full=Serine/threonine-protein kinase RIPK; AltName: Full=ACIK1A/PBL14; AltName: Full=ACRE protein ortholog 264A; Short=AtACRE264a; AltName: Full=PBS1-like protein 14; AltName: Full=RPM1-induced protein kinase	Serine/threonine protein kinase	CELLULAR PROCESSES AND SIGNALING	Signal transduction mechanisms	Serine Threonine protein kinase
CL930Contig1	0	Down	gi|944549904|gb|ALL99117.1|	CBL-interacting protein kinase 10 [Vitis vinifera]	Q9LZW4.1	RecName: Full=CBL-interacting serine/threonine-protein kinase 14; AltName: Full=SNF1-related kinase 3.15; AltName: Full=SOS2-like protein kinase PKS24; AltName: Full=Serine/threonine-protein kinase SR1; Short=AtSR1	Serine/threonine protein kinase	CELLULAR PROCESSES AND SIGNALING	Signal transduction mechanisms	Serine Threonine protein kinase
CL9398Contig1	Down	Down	gi|225447810|ref|XP_002267129.1|	PREDICTED: probable LRR receptor-like serine/threonine-protein kinase At1g56140 isoform X1 [Vitis vinifera]	C0LGH2.2	RecName: Full=Probable LRR receptor-like serine/threonine-protein kinase At1g56130; Flags: Precursor	--	--	--	(E 0.0) leucine-rich repeat family protein protein kinase family protein
CL952Contig1	Down	Down	gi|720048357|ref|XP_010271102.1|	PREDICTED: serine/threonine-protein kinase BRI1-like 2 [Nelumbo nucifera]	Q9ZPS9.1	RecName: Full=Serine/threonine-protein kinase BRI1-like 2; AltName: Full=BRASSINOSTEROID INSENSITIVE 1-like protein 2; AltName: Full=Protein VASCULAR HIGHWAY 1; Flags: Precursor	--	--	--	leucine Rich Repeat
CL9629Contig1	0	Up	gi|719987466|ref|XP_010252027.1|	PREDICTED: serine/threonine-protein kinase AtPK2/AtPK19-like [Nelumbo nucifera]	Q39030.2	RecName: Full=Serine/threonine-protein kinase AtPK2/AtPK19; AltName: Full=Ribosomal-protein S6 kinase homolog 2	Ribosomal protein S6 kinase and related proteins	POORLY CHARACTERIZED|CELLULAR PROCESSES AND SIGNALING	General function prediction only |Signal transduction mechanisms	protein serine/threonine kinase activity
CL9644Contig1	Down	Down	gi|743846088|ref|XP_010938746.1|	PREDICTED: serine/threonine-protein kinase CDL1-like [Elaeis guineensis]	Q0WRY5.1	RecName: Full=Probable serine/threonine-protein kinase PBL7; AltName: Full=CDG1-like protein 1; AltName: Full=PBS1-like protein 7	Serine/threonine protein kinase	CELLULAR PROCESSES AND SIGNALING	Signal transduction mechanisms	Serine Threonine protein kinase
CL9691Contig1	Down	Down	gi|720096165|ref|XP_010246898.1|	PREDICTED: probable receptor-like serine/threonine-protein kinase At5g57670 isoform X2 [Nelumbo nucifera]	Q5XF57.1	RecName: Full=Probable receptor-like serine/threonine-protein kinase At5g57670	Serine/threonine protein kinase	CELLULAR PROCESSES AND SIGNALING	Signal transduction mechanisms	Serine Threonine protein kinase
CL9920Contig1	0	Up	gi|720074809|ref|XP_010279135.1|	PREDICTED: serine/threonine-protein kinase EDR1-like isoform X2 [Nelumbo nucifera]	Q9FPR3.1	RecName: Full=Serine/threonine-protein kinase EDR1; AltName: Full=MAPKK kinase EDR1; AltName: Full=Protein ENHANCED DISEASE RESISTANCE 1; Short=AtEDR1; AltName: Full=Serine/threonine/tyrosine-protein kinase 10	Tyrosine kinase specific for activated (GTP-bound) p21cdc42Hs	CELLULAR PROCESSES AND SIGNALING	Signal transduction mechanisms	Serine Threonine protein kinase
CL9985Contig1	0	Down	gi|672183193|ref|XP_008811866.1|	PREDICTED: uncharacterized protein LOC103722913 [Phoenix dactylifera]	Q9C9U5.1	RecName: Full=Probable serine/threonine-protein kinase SIS8; AltName: Full=MAPKK kinase SIS8; AltName: Full=Protein SUGAR INSENSITIVE 8	Tyrosine kinase specific for activated (GTP-bound) p21cdc42Hs	CELLULAR PROCESSES AND SIGNALING	Signal transduction mechanisms	Serine Threonine protein kinase
comp10137_c0_seq1_1	Up	Up	gi|720002623|ref|XP_010256740.1|	PREDICTED: probable serine/threonine-protein kinase At5g41260 [Nelumbo nucifera]	B9FDE0.1	RecName: Full=Probable serine/threonine-protein kinase BSK3; AltName: Full=Brassinosteroid-signaling kinase 3; Short=OsBSK3; AltName: Full=Receptor-like cytoplasmic kinase 173; Short=OsRLCK173	--	--	--	serine threonine-protein kinase
comp11109_c0_seq1_3	0	Down	gi|719976933|ref|XP_010248693.1|	PREDICTED: serine/threonine-protein kinase AFC2-like isoform X2 [Nelumbo nucifera]	P51566.2	RecName: Full=Serine/threonine-protein kinase AFC1	LAMMER dual specificity kinases	CELLULAR PROCESSES AND SIGNALING	Signal transduction mechanisms	CDC-like kinase
comp12872_c0_seq1_1	0	Down	gi|743775735|ref|XP_010918257.1|	PREDICTED: probable serine/threonine-protein kinase NAK [Elaeis guineensis]	Q9SII6.2	RecName: Full=Probable serine/threonine-protein kinase PIX13	Serine/threonine protein kinase	CELLULAR PROCESSES AND SIGNALING	Signal transduction mechanisms	pyridoxamine 5-phosphate
comp12912_c0_seq1_3	0	Down	gi|720059882|ref|XP_010274700.1|	PREDICTED: serine/threonine-protein kinase EDR1 [Nelumbo nucifera]	Q9C9U5.1	RecName: Full=Probable serine/threonine-protein kinase SIS8; AltName: Full=MAPKK kinase SIS8; AltName: Full=Protein SUGAR INSENSITIVE 8	Tyrosine kinase specific for activated (GTP-bound) p21cdc42Hs	CELLULAR PROCESSES AND SIGNALING	Signal transduction mechanisms	Serine Threonine protein kinase
comp12986_c0_seq1_1	Up	Up	gi|720070928|ref|XP_010277907.1|	PREDICTED: probable serine/threonine-protein kinase abkC isoform X1 [Nelumbo nucifera]	Q55G83.1	RecName: Full=Probable serine/threonine-protein kinase abkC	Predicted unusual protein kinase	POORLY CHARACTERIZED	General function prediction only	Required, probably indirectly, for the hydroxylation of 2-octaprenylphenol to 2-octaprenyl-6-hydroxy-phenol, the fourth step in ubiquinone biosynthesis (By similarity)
comp16041_c0_seq1_2	Up	Up	gi|661884704|emb|CDP11770.1|	unnamed protein product [Coffea canephora]	O81905.1	RecName: Full=Receptor-like serine/threonine-protein kinase SD1-8; AltName: Full=Arabidopsis thaliana receptor kinase 3; AltName: Full=S-domain-1 (SD1) receptor kinase 8; Short=SD1-8; Flags: Precursor	--	--	--	Serine Threonine protein kinase
comp20106_c0_seq1_1	Down	Down	gi|720004279|ref|XP_010257274.1|	PREDICTED: serine/threonine-protein kinase Nek6 isoform X2 [Nelumbo nucifera]	Q6YY75.2	RecName: Full=Serine/threonine-protein kinase Nek6; AltName: Full=NimA-related protein kinase 6; AltName: Full=OsNek6	Serine/threonine protein kinase	POORLY CHARACTERIZED	General function prediction only	NIMA-related kinase
comp21244_c0_seq1_3	0	Down	gi|720090097|ref|XP_010244984.1|	PREDICTED: uncharacterized protein LOC104588661 [Nelumbo nucifera]	Q9M3G7.1	RecName: Full=Serine/threonine-protein kinase ATM; AltName: Full=Ataxia telangiectasia mutated homolog; Short=AtATM	--	--	--	PWWP domaincontaining protein
comp24047_c0_seq1_1	Down	Down	gi|720039850|ref|XP_010268431.1|	PREDICTED: probable LRR receptor-like serine/threonine-protein kinase At2g23950 [Nelumbo nucifera]	Q0WVM4.1	RecName: Full=Probable LRR receptor-like serine/threonine-protein kinase At2g23950; Flags: Precursor	--	--	--	LRR receptor-like serine threonine-protein kinase
comp2437_c1_seq1_3	Up	Up	gi|720077284|ref|XP_010240989.1|	PREDICTED: G-type lectin S-receptor-like serine/threonine-protein kinase RKS1 [Nelumbo nucifera]	O81905.1	RecName: Full=Receptor-like serine/threonine-protein kinase SD1-8; AltName: Full=Arabidopsis thaliana receptor kinase 3; AltName: Full=S-domain-1 (SD1) receptor kinase 8; Short=SD1-8; Flags: Precursor	--	--	--	Serine Threonine protein kinase
comp26344_c0_seq1_1	Up	Up	gi|720041515|ref|XP_010268929.1|	PREDICTED: G-type lectin S-receptor-like serine/threonine-protein kinase At1g11330 [Nelumbo nucifera]	Q9ZR08.3	RecName: Full=G-type lectin S-receptor-like serine/threonine-protein kinase At4g03230; Flags: Precursor	--	--	--	Serine Threonine protein kinase
comp27692_c0_seq1_1	Down	Down	gi|566197535|ref|XP_002318081.2|	hypothetical protein POPTR_0012s08990g [Populus trichocarpa]	C0LGR3.1	RecName: Full=LRR receptor-like serine/threonine-protein kinase; AltName: Full=LRR receptor-like serine/threonine-protein kinase At4g26540; AltName: Full=Protein RECEPTOR OF RGF1; AltName: Full=Protein RGF1 INSENSITIVE 3; Flags: Precursor	--	--	--	leucine Rich Repeat
comp30926_c0_seq1_3	Up	0	gi|225451631|ref|XP_002276030.1|	PREDICTED: LRR receptor-like serine/threonine-protein kinase RPK2 [Vitis vinifera]	Q9S7I6.1	RecName: Full=LRR receptor-like serine/threonine-protein kinase RPK2; AltName: Full=Protein TOADSTOOL 2; AltName: Full=Receptor-like protein kinase 2; Flags: Precursor	--	--	--	Serine Threonine protein kinase
comp32162_c0_seq1_1	Down	Down	gi|743848244|ref|XP_010939310.1|	PREDICTED: LRR receptor-like serine/threonine-protein kinase HSL2 isoform X1 [Elaeis guineensis]	C0LGX3.1	RecName: Full=LRR receptor-like serine/threonine-protein kinase HSL2; AltName: Full=Protein HAESA-LIKE2; Flags: Precursor	--	--	--	leucine Rich Repeat
comp3858_c0_seq1_1	Up	0	gi|672107946|ref|XP_008782588.1|	PREDICTED: serine/threonine-protein kinase At5g01020-like [Phoenix dactylifera]	Q9ZUF4.1	RecName: Full=Serine/threonine-protein kinase RIPK; AltName: Full=ACIK1A/PBL14; AltName: Full=ACRE protein ortholog 264A; Short=AtACRE264a; AltName: Full=PBS1-like protein 14; AltName: Full=RPM1-induced protein kinase	Serine/threonine protein kinase	CELLULAR PROCESSES AND SIGNALING	Signal transduction mechanisms	Serine Threonine protein kinase
comp4407_c0_seq1_1	0	Up	gi|720094662|ref|XP_010246434.1|	PREDICTED: probable LRR receptor-like serine/threonine-protein kinase At1g56130 [Nelumbo nucifera]	C0LGH2.2	RecName: Full=Probable LRR receptor-like serine/threonine-protein kinase At1g56130; Flags: Precursor	--	--	--	(E 0.0) leucine-rich repeat family protein protein kinase family protein
comp45693_c0_seq1_2	Up	Up	gi|225451631|ref|XP_002276030.1|	PREDICTED: LRR receptor-like serine/threonine-protein kinase RPK2 [Vitis vinifera]	Q9S7I6.1	RecName: Full=LRR receptor-like serine/threonine-protein kinase RPK2; AltName: Full=Protein TOADSTOOL 2; AltName: Full=Receptor-like protein kinase 2; Flags: Precursor	--	--	--	Serine Threonine protein kinase
comp53209_c0_seq1_3	Down	Down	gi|743846088|ref|XP_010938746.1|	PREDICTED: serine/threonine-protein kinase CDL1-like [Elaeis guineensis]	Q0WRY5.1	RecName: Full=Probable serine/threonine-protein kinase PBL7; AltName: Full=CDG1-like protein 1; AltName: Full=PBS1-like protein 7	Serine/threonine protein kinase	CELLULAR PROCESSES AND SIGNALING	Signal transduction mechanisms	Serine Threonine protein kinase
comp5484_c0_seq1_3	Up	0	gi|802592269|ref|XP_012071492.1|	PREDICTED: CBL-interacting serine/threonine-protein kinase 6 [Jatropha curcas]	O65554.1	RecName: Full=CBL-interacting serine/threonine-protein kinase 6; AltName: Full=SNF1-related kinase 3.14; AltName: Full=SOS2-like protein kinase PKS4; AltName: Full=SOS3-interacting protein 3	Serine/threonine protein kinase	CELLULAR PROCESSES AND SIGNALING	Signal transduction mechanisms	Serine Threonine protein kinase
comp74359_c0_seq1_3	0	Down	gi|802640775|ref|XP_012078996.1|	PREDICTED: G-type lectin S-receptor-like serine/threonine-protein kinase At4g03230 [Jatropha curcas]	O81832.4	RecName: Full=G-type lectin S-receptor-like serine/threonine-protein kinase At4g27290; Flags: Precursor	--	--	--	Serine Threonine protein kinase
comp8146_c0_seq1_3	Up	Up	gi|720041515|ref|XP_010268929.1|	PREDICTED: G-type lectin S-receptor-like serine/threonine-protein kinase At1g11330 [Nelumbo nucifera]	Q9LPZ9.2	RecName: Full=G-type lectin S-receptor-like serine/threonine-protein kinase SD1-13; AltName: Full=Calmodulin-binding receptor-like protein kinase 1; AltName: Full=Receptor-like protein kinase 2; AltName: Full=S-domain-1 (SD1) receptor kinase 13; Short=SD1-13; Flags: Precursor	--	--	--	Serine Threonine protein kinase
RLK	CA3-vs-N1	CA2-vs-N1	NR id	NR annotation	Swissprot id	Swissprot annotation	KOG defination	KOG categories	KOG class	eggNOG description
CL10671Contig1	0	Up	gi|586701402|ref|XP_006845001.1|	PREDICTED: proline-rich receptor-like protein kinase PERK8 [Amborella trichopoda]	Q9CAL8.1	RecName: Full=Proline-rich receptor-like protein kinase PERK13; AltName: Full=Proline-rich extensin-like receptor kinase 13; Short=AtPERK13; AltName: Full=Protein ROOT HAIR SPECIFIC 10	Serine/threonine protein kinase	CELLULAR PROCESSES AND SIGNALING	Signal transduction mechanisms	Serine Threonine protein kinase
CL11572Contig1	Down	Down	gi|720064529|ref|XP_010275979.1|	PREDICTED: probable leucine-rich repeat receptor-like protein kinase At5g49770 [Nelumbo nucifera]	Q9LT96.1	RecName: Full=Probable leucine-rich repeat receptor-like protein kinase At5g49770; Flags: Precursor	--	--	--	Serine Threonine protein kinase
CL11856Contig1	Up	0	gi|731432315|ref|XP_010644229.1|	PREDICTED: receptor-like protein kinase THESEUS 1 isoform X1 [Vitis vinifera]	Q9LK35.1	RecName: Full=Receptor-like protein kinase THESEUS 1; Flags: Precursor	Serine/threonine protein kinase	CELLULAR PROCESSES AND SIGNALING	Signal transduction mechanisms	Serine Threonine protein kinase
CL1384Contig2	Down	Down	gi|720064529|ref|XP_010275979.1|	PREDICTED: probable leucine-rich repeat receptor-like protein kinase At5g49770 [Nelumbo nucifera]	Q9LT96.1	RecName: Full=Probable leucine-rich repeat receptor-like protein kinase At5g49770; Flags: Precursor	--	--	--	Serine Threonine protein kinase
CL14993Contig1	Down	0	gi|641861781|gb|KDO80468.1|	hypothetical protein CISIN_1g004174mg [Citrus sinensis]	Q9XI96.1	RecName: Full=Proline-rich receptor-like protein kinase PERK7; AltName: Full=Proline-rich extensin-like receptor kinase 7; Short=AtPERK7	--	--	--	Serine Threonine protein kinase
CL15295Contig1	0	Up	gi|672129487|ref|XP_008788252.1|	PREDICTED: probably inactive leucine-rich repeat receptor-like protein kinase At5g48380 [Phoenix dactylifera]	Q9ASS4.1	RecName: Full=Probably inactive leucine-rich repeat receptor-like protein kinase At5g48380; Flags: Precursor	--	--	--	Serine Threonine protein kinase
CL157Contig1	Up	0	gi|720042065|ref|XP_010269114.1|	PREDICTED: probable receptor-like protein kinase At1g11050 [Nelumbo nucifera]	O04086.1	RecName: Full=Probable receptor-like protein kinase At1g11050; Flags: Precursor	Serine/threonine protein kinase	CELLULAR PROCESSES AND SIGNALING	Signal transduction mechanisms	Serine Threonine protein kinase
CL16269Contig1	0	Down	gi|719978881|ref|XP_010249305.1|	PREDICTED: putative serine/threonine-protein kinase isoform X1 [Nelumbo nucifera]	Q9LX66.1	RecName: Full=Receptor-like protein kinase HERK 1; AltName: Full=Protein HERCULES RECEPTOR KINASE 1; Flags: Precursor	Serine/threonine protein kinase	CELLULAR PROCESSES AND SIGNALING	Signal transduction mechanisms	Serine Threonine protein kinase
CL19118Contig1	0	Up	gi|720098395|ref|XP_010247617.1|	PREDICTED: cysteine-rich receptor-like protein kinase 10 [Nelumbo nucifera]	Q9M0X5.1	RecName: Full=Cysteine-rich receptor-like protein kinase 25; Short=Cysteine-rich RLK25; Flags: Precursor	--	--	--	Serine Threonine protein kinase
CL2079Contig1	0	Down	gi|719963828|ref|XP_010250833.1|	PREDICTED: probable receptor-like protein kinase At4g10390 [Nelumbo nucifera]	Q9SV83.1	RecName: Full=Probable receptor-like protein kinase At4g10390	Serine/threonine protein kinase	CELLULAR PROCESSES AND SIGNALING	Signal transduction mechanisms	Serine Threonine protein kinase
CL210Contig1	Up	Up	gi|769807515|ref|XP_006847936.2|	PREDICTED: cysteine-rich receptor-like protein kinase 2 isoform X1 [Amborella trichopoda]	Q9CAL3.1	RecName: Full=Cysteine-rich receptor-like protein kinase 2; Short=Cysteine-rich RLK2; Flags: Precursor	--	--	--	Serine Threonine protein kinase
CL210Contig2	0	Up	gi|225466204|ref|XP_002265619.1|	PREDICTED: cysteine-rich receptor-like protein kinase 2 [Vitis vinifera]	Q9CAL3.1	RecName: Full=Cysteine-rich receptor-like protein kinase 2; Short=Cysteine-rich RLK2; Flags: Precursor	--	--	--	Serine Threonine protein kinase
CL21450Contig1	Down	Down	gi|731430048|ref|XP_010664859.1|	PREDICTED: inactive protein kinase SELMODRAFT_444075-like [Vitis vinifera]	Q9LK03.3	RecName: Full=Proline-rich receptor-like protein kinase PERK2; AltName: Full=Proline-rich extensin-like receptor kinase 2; Short=AtPERK2; AltName: Full=Somatic embryogenesis receptor kinase-like protein	Serine/threonine protein kinase	CELLULAR PROCESSES AND SIGNALING	Signal transduction mechanisms	Serine Threonine protein kinase
CL21852Contig1	Down	Down	gi|720064529|ref|XP_010275979.1|	PREDICTED: probable leucine-rich repeat receptor-like protein kinase At5g49770 [Nelumbo nucifera]	Q9LT96.1	RecName: Full=Probable leucine-rich repeat receptor-like protein kinase At5g49770; Flags: Precursor	--	--	--	Serine Threonine protein kinase
CL22099Contig1	Down	Down	gi|590602304|ref|XP_007019718.1|	Leucine-rich repeat protein kinase family protein isoform 3 [Theobroma cacao]	Q9LT96.1	RecName: Full=Probable leucine-rich repeat receptor-like protein kinase At5g49770; Flags: Precursor	--	--	--	Serine Threonine protein kinase
CL24559Contig1	0	Down	gi|719977709|ref|XP_010248929.1|	PREDICTED: probable inactive leucine-rich repeat receptor-like protein kinase At3g03770 [Nelumbo nucifera]	Q8LFN2.1	RecName: Full=Probable inactive leucine-rich repeat receptor-like protein kinase At3g03770; Flags: Precursor	--	--	--	inactive leucine-rich repeat receptor-like protein kinase At3g03770-like
CL25554Contig1	Down	Down	gi|720098505|ref|XP_010247649.1|	PREDICTED: LRR receptor-like serine/threonine-protein kinase RCH1 [Nelumbo nucifera]	Q9LHP4.1	RecName: Full=Receptor-like protein kinase 2; Flags: Precursor	--	--	--	leucine Rich Repeat
CL25815Contig1	Down	Down	gi|719969159|ref|XP_010267605.1|	PREDICTED: probable LRR receptor-like serine/threonine-protein kinase At4g08850 [Nelumbo nucifera]	Q9LP24.1	RecName: Full=Probable leucine-rich repeat receptor-like protein kinase At1g35710; Flags: Precursor	--	--	--	leucine Rich Repeat
CL26125Contig1	0	Down	gi|720059913|ref|XP_010274711.1|	PREDICTED: serine/threonine-protein kinase BIK1-like [Nelumbo nucifera]	Q9SGY7.2	RecName: Full=Putative proline-rich receptor-like protein kinase PERK11; AltName: Full=Proline-rich extensin-like receptor kinase 11; Short=AtPERK11	Serine/threonine protein kinase	CELLULAR PROCESSES AND SIGNALING	Signal transduction mechanisms	Serine Threonine protein kinase
CL26465Contig1	0	Down	gi|1035914244|gb|OAY43837.1|	hypothetical protein MANES_08G102000 [Manihot esculenta]	Q9LYU7.1	RecName: Full=Inactive leucine-rich repeat receptor-like protein kinase CORYNE; AltName: Full=Protein SUPPRESSOR OF OVEREXPRESSION OF LLP1 2; Flags: Precursor	Serine/threonine protein kinase	CELLULAR PROCESSES AND SIGNALING	Signal transduction mechanisms	Serine Threonine protein kinase
CL2683Contig2	Down	Down	gi|743872735|ref|XP_010906628.1|	PREDICTED: probable leucine-rich repeat receptor-like protein kinase At1g35710 [Elaeis guineensis]	Q9LP24.1	RecName: Full=Probable leucine-rich repeat receptor-like protein kinase At1g35710; Flags: Precursor	--	--	--	leucine Rich Repeat
CL2694Contig1	Up	0	gi|731426467|ref|XP_010663627.1|	PREDICTED: probable receptor-like protein kinase At1g67000 isoform X4 [Vitis vinifera]	F4HQ23.3	RecName: Full=LEAF RUST 10 DISEASE-RESISTANCE LOCUS RECEPTOR-LIKE PROTEIN KINASE-like 2.7; AltName: Full=Probable receptor-like serine/threonine-protein kinase LRK10L-2.7; Flags: Precursor	Serine/threonine protein kinase	CELLULAR PROCESSES AND SIGNALING	Signal transduction mechanisms	Serine Threonine protein kinase
CL27412Contig1	Up	Up	gi|823232930|ref|XP_012449130.1|	PREDICTED: cysteine-rich receptor-like protein kinase 25 isoform X2 [Gossypium raimondii]	Q8GYA4.3	RecName: Full=Cysteine-rich receptor-like protein kinase 10; Short=Cysteine-rich RLK10; AltName: Full=Receptor-like protein kinase 4; Flags: Precursor	--	--	--	Serine Threonine protein kinase
CL27786Contig1	0	Down	gi|743803511|ref|XP_010926938.1|	PREDICTED: probable receptor-like protein kinase At1g30570 isoform X1 [Elaeis guineensis]	Q9SA72.1	RecName: Full=Probable receptor-like protein kinase At1g30570; Flags: Precursor	Serine/threonine protein kinase	CELLULAR PROCESSES AND SIGNALING	Signal transduction mechanisms	Serine Threonine protein kinase
CL28138Contig1	Up	0	gi|567913611|ref|XP_006449119.1|	hypothetical protein CICLE_v10014496mg [Citrus clementina]	Q9M0X5.1	RecName: Full=Cysteine-rich receptor-like protein kinase 25; Short=Cysteine-rich RLK25; Flags: Precursor	--	--	--	Serine Threonine protein kinase
CL2824Contig1	Down	Down	gi|719983517|ref|XP_010250786.1|	PREDICTED: probable inactive leucine-rich repeat receptor-like protein kinase At3g03770 [Nelumbo nucifera]	Q8LFN2.1	RecName: Full=Probable inactive leucine-rich repeat receptor-like protein kinase At3g03770; Flags: Precursor	--	--	--	inactive leucine-rich repeat receptor-like protein kinase At3g03770-like
CL28326Contig1	0	Down	gi|672152568|ref|XP_008797511.1|	PREDICTED: probable receptor-like protein kinase At2g42960 [Phoenix dactylifera]	Q9SJG2.1	RecName: Full=Probable receptor-like protein kinase At2g42960	Serine/threonine protein kinase	CELLULAR PROCESSES AND SIGNALING	Signal transduction mechanisms	Serine Threonine protein kinase
CL29227Contig1	0	Up	gi|629122218|gb|KCW86708.1|	hypothetical protein EUGRSUZ_B03317 [Eucalyptus grandis]	Q9ZUE0.2	RecName: Full=Proline-rich receptor-like protein kinase PERK12; AltName: Full=Proline-rich extensin-like receptor kinase 12; Short=AtPERK12; AltName: Full=Protein INFLORESCENCE GROWTH INHIBITOR 1	Serine/threonine protein kinase	CELLULAR PROCESSES AND SIGNALING	Signal transduction mechanisms	Serine Threonine protein kinase
CL29451Contig1	0	Down	gi|1000947528|ref|XP_002528704.2|	PREDICTED: receptor-like protein kinase FERONIA [Ricinus communis]	Q9SCZ4.1	RecName: Full=Receptor-like protein kinase FERONIA; AltName: Full=Protein SIRENE; Flags: Precursor	Serine/threonine protein kinase	CELLULAR PROCESSES AND SIGNALING	Signal transduction mechanisms	Serine Threonine protein kinase
CL2978Contig2	0	Down	gi|743776867|ref|XP_010918847.1|	PREDICTED: probable leucine-rich repeat receptor-like protein kinase At5g63930 [Elaeis guineensis]	Q9LVP0.1	RecName: Full=Probable leucine-rich repeat receptor-like protein kinase At5g63930; Flags: Precursor	--	--	--	leucine Rich Repeat
CL3075Contig1	Down	Down	gi|672179003|ref|XP_008809658.1|	PREDICTED: probable leucine-rich repeat receptor-like protein kinase At5g63930 isoform X2 [Phoenix dactylifera]	Q9LVP0.1	RecName: Full=Probable leucine-rich repeat receptor-like protein kinase At5g63930; Flags: Precursor	--	--	--	leucine Rich Repeat
CL32171Contig1	0	Up	gi|743886814|ref|XP_010910239.1|	PREDICTED: putative receptor-like protein kinase At4g00960 [Elaeis guineensis]	Q9M0X5.1	RecName: Full=Cysteine-rich receptor-like protein kinase 25; Short=Cysteine-rich RLK25; Flags: Precursor	--	--	--	Serine Threonine protein kinase
CL3243Contig1	Down	Down	gi|720019498|ref|XP_010262107.1|	PREDICTED: probable leucine-rich repeat receptor-like protein kinase At1g68400 [Nelumbo nucifera]	Q9M9C5.1	RecName: Full=Probable leucine-rich repeat receptor-like protein kinase At1g68400; Flags: Precursor	--	--	--	Leucine-rich repeat receptor-like protein kinase
CL32567Contig1	Up	0	gi|719985480|ref|XP_010251401.1|	PREDICTED: probably inactive leucine-rich repeat receptor-like protein kinase At5g48380 [Nelumbo nucifera]	Q9ASS4.1	RecName: Full=Probably inactive leucine-rich repeat receptor-like protein kinase At5g48380; Flags: Precursor	--	--	--	Serine Threonine protein kinase
CL32960Contig1	0	Up	gi|720098391|ref|XP_010247616.1|	PREDICTED: cysteine-rich receptor-like protein kinase 25 [Nelumbo nucifera]	Q9M0X5.1	RecName: Full=Cysteine-rich receptor-like protein kinase 25; Short=Cysteine-rich RLK25; Flags: Precursor	--	--	--	Serine Threonine protein kinase
CL33399Contig1	Up	Up	gi|719997884|ref|XP_010255245.1|	PREDICTED: probable receptor-like protein kinase At5g24010 [Nelumbo nucifera]	Q9FLW0.1	RecName: Full=Probable receptor-like protein kinase At5g24010; Flags: Precursor	Serine/threonine protein kinase	CELLULAR PROCESSES AND SIGNALING	Signal transduction mechanisms	receptor-like protein kinase
CL33913Contig1	Down	Down	gi|720039481|ref|XP_010268319.1|	PREDICTED: probably inactive leucine-rich repeat receptor-like protein kinase At3g28040 [Nelumbo nucifera]	Q9LRT1.1	RecName: Full=Probably inactive leucine-rich repeat receptor-like protein kinase At3g28040; Flags: Precursor	--	--	--	leucine Rich Repeat
CL34067Contig1	Down	Down	gi|720004249|ref|XP_010257264.1|	PREDICTED: probably inactive leucine-rich repeat receptor-like protein kinase At5g06940 [Nelumbo nucifera]	Q9FL51.1	RecName: Full=Probably inactive leucine-rich repeat receptor-like protein kinase At5g06940; Flags: Precursor	--	--	--	leucine Rich Repeat
CL34813Contig1	0	Up	gi|643741454|gb|KDP46917.1|	hypothetical protein JCGZ_10611 [Jatropha curcas]	O82318.1	RecName: Full=Probably inactive leucine-rich repeat receptor-like protein kinase At2g25790; Flags: Precursor	--	--	--	leucine Rich Repeat
CL34869Contig1	0	Down	gi|586757361|ref|XP_006853556.1|	PREDICTED: putative leucine-rich repeat receptor-like serine/threonine-protein kinase At2g14440 [Amborella trichopoda]	Q9LIG2.1	RecName: Full=Receptor-like protein kinase At3g21340; AltName: Full=Leucine-rich repeat receptor-like protein kinase At3g21340; Flags: Precursor	FOG: Leucine rich repeat	POORLY CHARACTERIZED	General function prediction only	leucine Rich Repeat
CL3625Contig1	0	Down	gi|719997889|ref|XP_010255247.1|	PREDICTED: probable receptor-like protein kinase At5g24010 [Nelumbo nucifera]	Q9FLJ8.1	RecName: Full=Probable receptor-like protein kinase At5g61350; Flags: Precursor	Serine/threonine protein kinase	CELLULAR PROCESSES AND SIGNALING	Signal transduction mechanisms	Serine Threonine protein kinase
CL36669Contig1	Up	0	gi|743869182|ref|XP_010905750.1|	PREDICTED: probable LRR receptor-like serine/threonine-protein kinase At3g47570 [Elaeis guineensis]	Q9SD62.1	RecName: Full=Putative receptor-like protein kinase At3g47110; Flags: Precursor	--	--	--	leucine Rich Repeat
CL37020Contig1	0	Down	gi|769807515|ref|XP_006847936.2|	PREDICTED: cysteine-rich receptor-like protein kinase 2 isoform X1 [Amborella trichopoda]	Q9CAL3.1	RecName: Full=Cysteine-rich receptor-like protein kinase 2; Short=Cysteine-rich RLK2; Flags: Precursor	--	--	--	Serine Threonine protein kinase
CL37311Contig1	Up	Down	gi|359473578|ref|XP_002264037.2|	PREDICTED: LRR receptor-like serine/threonine-protein kinase FLS2 [Vitis vinifera]	Q9LRT1.1	RecName: Full=Probably inactive leucine-rich repeat receptor-like protein kinase At3g28040; Flags: Precursor	FOG: Leucine rich repeat	POORLY CHARACTERIZED	General function prediction only	leucine Rich Repeat
CL37349Contig1	Up	Up	gi|1028988208|ref|XP_016748951.1|	PREDICTED: receptor-like protein kinase HAIKU2 [Gossypium hirsutum]	Q9LJM4.1	RecName: Full=Receptor-like protein kinase HAIKU2; Flags: Precursor	--	--	--	leucine Rich Repeat
CL37531Contig1	Down	Down	gi|720091806|ref|XP_010245532.1|	PREDICTED: leucine-rich repeat receptor-like protein kinase TDR [Nelumbo nucifera]	Q9FII5.1	RecName: Full=Leucine-rich repeat receptor-like protein kinase TDR; AltName: Full=Protein PHLOEM INTERCALATED WITH XYLEM; AltName: Full=Tracheary element differentiation inhibitory factor receptor; Short=AtTDR; Short=TDIF receptor; Flags: Precursor	--	--	--	leucine Rich Repeat
CL39610Contig1	Up	Up	gi|719997889|ref|XP_010255247.1|	PREDICTED: probable receptor-like protein kinase At5g24010 [Nelumbo nucifera]	Q9FLW0.1	RecName: Full=Probable receptor-like protein kinase At5g24010; Flags: Precursor	Serine/threonine protein kinase	CELLULAR PROCESSES AND SIGNALING	Signal transduction mechanisms	Serine Threonine protein kinase
CL3Contig1	Down	Down	gi|566197535|ref|XP_002318081.2|	hypothetical protein POPTR_0012s08990g [Populus trichocarpa]	Q9LHP4.1	RecName: Full=Receptor-like protein kinase 2; Flags: Precursor	--	--	--	leucine Rich Repeat
CL40409Contig1	0	Up	gi|823243503|ref|XP_012454403.1|	PREDICTED: cysteine-rich receptor-like protein kinase 10 isoform X2 [Gossypium raimondii]	O65405.2	RecName: Full=Cysteine-rich receptor-like protein kinase 28; Short=Cysteine-rich RLK28; Flags: Precursor	--	--	--	Serine Threonine protein kinase
CL41161Contig1	Down	Down	gi|823197555|ref|XP_012434317.1|	PREDICTED: probable receptor-like protein kinase At5g18500 isoform X1 [Gossypium raimondii]	Q8LEB6.1	RecName: Full=Probable receptor-like protein kinase At5g18500	Serine/threonine protein kinase	CELLULAR PROCESSES AND SIGNALING	Signal transduction mechanisms	Serine Threonine protein kinase
CL4165Contig1	0	Down	gi|720088725|ref|XP_010244547.1|	PREDICTED: receptor-like protein kinase FERONIA [Nelumbo nucifera]	Q9SCZ4.1	RecName: Full=Receptor-like protein kinase FERONIA; AltName: Full=Protein SIRENE; Flags: Precursor	Serine/threonine protein kinase	CELLULAR PROCESSES AND SIGNALING	Signal transduction mechanisms	Serine Threonine protein kinase
CL42881Contig1	Up	0	gi|719969159|ref|XP_010267605.1|	PREDICTED: probable LRR receptor-like serine/threonine-protein kinase At4g08850 [Nelumbo nucifera]	Q9LP24.1	RecName: Full=Probable leucine-rich repeat receptor-like protein kinase At1g35710; Flags: Precursor	--	--	--	leucine Rich Repeat
CL4319Contig1	Down	Down	gi|672130782|ref|XP_008788933.1|	PREDICTED: probable receptor-like protein kinase At1g80640 isoform X1 [Phoenix dactylifera]	Q0V7T5.1	RecName: Full=Probable receptor-like protein kinase At1g80640; Flags: Precursor	Serine/threonine protein kinase	CELLULAR PROCESSES AND SIGNALING	Signal transduction mechanisms	Serine Threonine protein kinase
CL43833Contig1	Up	0	gi|731390060|ref|XP_002283031.3|	PREDICTED: probable leucine-rich repeat receptor-like protein kinase At2g33170 [Vitis vinifera]	Q9LVP0.1	RecName: Full=Probable leucine-rich repeat receptor-like protein kinase At5g63930; Flags: Precursor	--	--	--	leucine Rich Repeat
CL4404Contig1	0	Down	gi|743782603|ref|XP_010921184.1|	PREDICTED: receptor-like protein kinase FERONIA [Elaeis guineensis]	Q9SCZ4.1	RecName: Full=Receptor-like protein kinase FERONIA; AltName: Full=Protein SIRENE; Flags: Precursor	Serine/threonine protein kinase	CELLULAR PROCESSES AND SIGNALING	Signal transduction mechanisms	Serine Threonine protein kinase
CL44086Contig1	0	Up	gi|1035936204|gb|OAY64646.1|	Leucine-rich repeat receptor-like protein kinase PEPR1 [Ananas comosus]	P93194.2	RecName: Full=Receptor-like protein kinase; Flags: Precursor	--	--	--	leucine Rich Repeat
CL4658Contig1	Down	Down	gi|719973852|ref|XP_010243347.1|	PREDICTED: probable leucine-rich repeat receptor-like protein kinase At1g68400 [Nelumbo nucifera]	Q9SJQ1.1	RecName: Full=Leucine-rich repeat receptor-like protein kinase PXC1; AltName: Full=Protein PXY/TDR-CORRELATED 1; Flags: Precursor	--	--	--	Leucine-rich repeat receptor-like protein kinase
CL4788Contig1	Up	Up	gi|720038142|ref|XP_010267891.1|	PREDICTED: cysteine-rich receptor-like protein kinase 10 [Nelumbo nucifera]	O65468.2	RecName: Full=Cysteine-rich receptor-like protein kinase 8; Short=Cysteine-rich RLK8; Flags: Precursor	--	--	--	Serine Threonine protein kinase
CL49015Contig1	Up	0	gi|720098409|ref|XP_010247622.1|	PREDICTED: cysteine-rich receptor-like protein kinase 10 [Nelumbo nucifera]	Q9C5S9.1	RecName: Full=Cysteine-rich receptor-like protein kinase 6; Short=Cysteine-rich RLK6; AltName: Full=Receptor-like protein kinase 5; Flags: Precursor	--	--	--	Serine Threonine protein kinase
CL5029Contig1	Down	Down	gi|720009172|ref|XP_010258856.1|	PREDICTED: leucine-rich repeat receptor-like protein kinase TDR isoform X1 [Nelumbo nucifera]	Q9FII5.1	RecName: Full=Leucine-rich repeat receptor-like protein kinase TDR; AltName: Full=Protein PHLOEM INTERCALATED WITH XYLEM; AltName: Full=Tracheary element differentiation inhibitory factor receptor; Short=AtTDR; Short=TDIF receptor; Flags: Precursor	--	--	--	leucine Rich Repeat
CL516Contig1	Down	Down	gi|1035912848|gb|OAY42442.1|	hypothetical protein MANES_09G180300 [Manihot esculenta]	Q8LEB6.1	RecName: Full=Probable receptor-like protein kinase At5g18500	Serine/threonine protein kinase	CELLULAR PROCESSES AND SIGNALING	Signal transduction mechanisms	Serine Threonine protein kinase
CL5258Contig1	Down	Down	gi|720056217|ref|XP_010273615.1|	PREDICTED: putative receptor-like protein kinase At1g80870 [Nelumbo nucifera]	Q9SAH3.1	RecName: Full=Putative receptor-like protein kinase At1g80870	Serine/threonine protein kinase	CELLULAR PROCESSES AND SIGNALING	Signal transduction mechanisms	Serine Threonine protein kinase
CL53219Contig1	0	Down	gi|763773553|gb|KJB40676.1|	hypothetical protein B456_007G073300 [Gossypium raimondii]	Q9LX66.1	RecName: Full=Receptor-like protein kinase HERK 1; AltName: Full=Protein HERCULES RECEPTOR KINASE 1; Flags: Precursor	Serine/threonine protein kinase	CELLULAR PROCESSES AND SIGNALING	Signal transduction mechanisms	Serine Threonine protein kinase
CL56186Contig1	0	Down	gi|703148314|ref|XP_010109314.1|	Inactive protein kinase [Morus notabilis]	Q9XI96.1	RecName: Full=Proline-rich receptor-like protein kinase PERK7; AltName: Full=Proline-rich extensin-like receptor kinase 7; Short=AtPERK7	Serine/threonine protein kinase	CELLULAR PROCESSES AND SIGNALING	Signal transduction mechanisms	Serine Threonine protein kinase
CL57375Contig1	Up	0	gi|672169442|ref|XP_008804749.1|	PREDICTED: probable leucine-rich repeat receptor-like protein kinase At5g63930 isoform X1 [Phoenix dactylifera]	Q9LVP0.1	RecName: Full=Probable leucine-rich repeat receptor-like protein kinase At5g63930; Flags: Precursor	--	--	--	leucine Rich Repeat
CL57603Contig1	0	Down	gi|720096594|ref|XP_010247032.1|	PREDICTED: uncharacterized protein LOC104590182 [Nelumbo nucifera]	Q9M0X5.1	RecName: Full=Cysteine-rich receptor-like protein kinase 25; Short=Cysteine-rich RLK25; Flags: Precursor	--	--	--	Serine Threonine protein kinase
CL59069Contig1	0	Down	gi|802627464|ref|XP_012076697.1|	PREDICTED: proline-rich receptor-like protein kinase PERK1 [Jatropha curcas]	Q9LV48.1	RecName: Full=Proline-rich receptor-like protein kinase PERK1; AltName: Full=Proline-rich extensin-like receptor kinase 1; Short=AtPERK1	Serine/threonine protein kinase	CELLULAR PROCESSES AND SIGNALING	Signal transduction mechanisms	Serine Threonine protein kinase
CL59108Contig1	0	Up	gi|719984754|ref|XP_010251167.1|	PREDICTED: cysteine-rich receptor-like protein kinase 2 [Nelumbo nucifera]	Q9CAL3.1	RecName: Full=Cysteine-rich receptor-like protein kinase 2; Short=Cysteine-rich RLK2; Flags: Precursor	--	--	--	Serine Threonine protein kinase
CL596Contig1	0	Up	gi|720035724|ref|XP_010267130.1|	PREDICTED: receptor-like protein kinase HSL1 [Nelumbo nucifera]	Q9SGP2.1	RecName: Full=Receptor-like protein kinase HSL1; AltName: Full=Protein HAESA-LIKE1; Flags: Precursor	--	--	--	leucine Rich Repeat
CL60680Contig1	Up	0	gi|695015525|ref|XP_009394637.1|	PREDICTED: probable serine/threonine-protein kinase At1g18390 [Musa acuminata subsp. malaccensis]	F4HQ17.2	RecName: Full=LEAF RUST 10 DISEASE-RESISTANCE LOCUS RECEPTOR-LIKE PROTEIN KINASE-like 1.4; AltName: Full=Probable receptor-like serine/threonine-protein kinase LRK10L-1.4; Flags: Precursor	Serine/threonine protein kinase	CELLULAR PROCESSES AND SIGNALING	Signal transduction mechanisms	--
CL60795Contig1	0	Up	gi|1035896449|gb|OAY26051.1|	hypothetical protein MANES_16G017800 [Manihot esculenta]	Q8GYA4.3	RecName: Full=Cysteine-rich receptor-like protein kinase 10; Short=Cysteine-rich RLK10; AltName: Full=Receptor-like protein kinase 4; Flags: Precursor	--	--	--	Serine Threonine protein kinase
CL61279Contig1	0	Down	gi|823197555|ref|XP_012434317.1|	PREDICTED: probable receptor-like protein kinase At5g18500 isoform X1 [Gossypium raimondii]	Q9SJG2.1	RecName: Full=Probable receptor-like protein kinase At2g42960	Serine/threonine protein kinase	CELLULAR PROCESSES AND SIGNALING	Signal transduction mechanisms	Serine Threonine protein kinase
CL65497Contig1	0	Down	gi|719969159|ref|XP_010267605.1|	PREDICTED: probable LRR receptor-like serine/threonine-protein kinase At4g08850 [Nelumbo nucifera]	Q9LP24.1	RecName: Full=Probable leucine-rich repeat receptor-like protein kinase At1g35710; Flags: Precursor	--	--	--	leucine Rich Repeat
CL6747Contig1	0	Down	gi|720075535|ref|XP_010279341.1|	PREDICTED: probable serine/threonine-protein kinase At1g18390 isoform X5 [Nelumbo nucifera]	P0C5E2.3	RecName: Full=LEAF RUST 10 DISEASE-RESISTANCE LOCUS RECEPTOR-LIKE PROTEIN KINASE-like 1.2; AltName: Full=Probable receptor-like serine/threonine-protein kinase LRK10L-1.2; Flags: Precursor	Serine/threonine protein kinase	CELLULAR PROCESSES AND SIGNALING	Signal transduction mechanisms	Serine Threonine protein kinase
CL678Contig1	0	Down	gi|672176556|ref|XP_008808346.1|	PREDICTED: receptor-like protein kinase isoform X1 [Phoenix dactylifera]	P93194.2	RecName: Full=Receptor-like protein kinase; Flags: Precursor	--	--	--	leucine Rich Repeat
CL8136Contig1	Up	0	gi|633020249|gb|AHZ44757.1|	LRR.XII-like protein, partial [Platanus x acerifolia]	Q9SD62.1	RecName: Full=Putative receptor-like protein kinase At3g47110; Flags: Precursor	--	--	--	leucine Rich Repeat
CL8219Contig1	0	Down	gi|720013061|ref|XP_010260051.1|	PREDICTED: receptor-like protein kinase THESEUS 1 [Nelumbo nucifera]	Q9LK35.1	RecName: Full=Receptor-like protein kinase THESEUS 1; Flags: Precursor	Serine/threonine protein kinase	CELLULAR PROCESSES AND SIGNALING	Signal transduction mechanisms	Serine Threonine protein kinase
CL9698Contig1	Up	0	gi|297737780|emb|CBI26981.3|	unnamed protein product, partial [Vitis vinifera]	Q9C6K9.1	RecName: Full=LEAF RUST 10 DISEASE-RESISTANCE LOCUS RECEPTOR-LIKE PROTEIN KINASE-like 1.1; AltName: Full=Probable receptor-like serine/threonine-protein kinase LRK10L-1.1; Flags: Precursor	Serine/threonine protein kinase	CELLULAR PROCESSES AND SIGNALING	Signal transduction mechanisms	--
CL9806Contig1	Up	Up	gi|297734240|emb|CBI15487.3|	unnamed protein product, partial [Vitis vinifera]	P0C5E2.3	RecName: Full=LEAF RUST 10 DISEASE-RESISTANCE LOCUS RECEPTOR-LIKE PROTEIN KINASE-like 1.2; AltName: Full=Probable receptor-like serine/threonine-protein kinase LRK10L-1.2; Flags: Precursor	Serine/threonine protein kinase	CELLULAR PROCESSES AND SIGNALING	Signal transduction mechanisms	Serine Threonine protein kinase
CL9823Contig1	Down	Down	gi|255550934|ref|XP_002516515.1|	PREDICTED: probably inactive leucine-rich repeat receptor-like protein kinase At2g25790 [Ricinus communis]	O82318.1	RecName: Full=Probably inactive leucine-rich repeat receptor-like protein kinase At2g25790; Flags: Precursor	--	--	--	leucine Rich Repeat
CL991Contig1	Down	0	gi|743783628|ref|XP_010921463.1|	PREDICTED: receptor-like protein kinase ANXUR2 [Elaeis guineensis]	Q3E8W4.1	RecName: Full=Receptor-like protein kinase ANXUR2; Flags: Precursor	Serine/threonine protein kinase	CELLULAR PROCESSES AND SIGNALING	Signal transduction mechanisms	Serine Threonine protein kinase
comp16542_c0_seq1_3	0	Down	gi|720051780|ref|XP_010272197.1|	PREDICTED: probable serine/threonine-protein kinase At1g18390 [Nelumbo nucifera]	F4I3V3.1	RecName: Full=LEAF RUST 10 DISEASE-RESISTANCE LOCUS RECEPTOR-LIKE PROTEIN KINASE-like 1.5; AltName: Full=Probable receptor-like serine/threonine-protein kinase LRK10L-1.5; Flags: Precursor	Serine/threonine protein kinase	CELLULAR PROCESSES AND SIGNALING	Signal transduction mechanisms	Serine Threonine protein kinase
comp29864_c0_seq1_2	0	Up	gi|720029872|ref|XP_010265346.1|	PREDICTED: proline-rich receptor-like protein kinase PERK8 [Nelumbo nucifera]	Q9FFW5.1	RecName: Full=Proline-rich receptor-like protein kinase PERK8; AltName: Full=Proline-rich extensin-like receptor kinase 8; Short=AtPERK8	Serine/threonine protein kinase	CELLULAR PROCESSES AND SIGNALING	Signal transduction mechanisms	Serine Threonine protein kinase
comp30222_c0_seq1_3	Down	Down	gi|720066514|ref|XP_010276545.1|	PREDICTED: probable receptor-like protein kinase At5g18500 [Nelumbo nucifera]	Q8LEB6.1	RecName: Full=Probable receptor-like protein kinase At5g18500	Serine/threonine protein kinase	CELLULAR PROCESSES AND SIGNALING	Signal transduction mechanisms	Serine Threonine protein kinase
comp8613_c0_seq1_2	Up	0	gi|1009140694|ref|XP_015887791.1|	PREDICTED: receptor-like protein kinase HAIKU2 isoform X1 [Ziziphus jujuba]	Q9LJM4.1	RecName: Full=Receptor-like protein kinase HAIKU2; Flags: Precursor	--	--	--	leucine Rich Repeat
MAPK/MAP3K	CA3-vs-N1	CA2-vs-N1	NR id	NR annotation	Swissprot id	Swissprot annotation	KOG defination	KOG categories	KOG class	eggNOG description
CL1946Contig1	0	Up	gi|743863923|ref|XP_010943903.1|	PREDICTED: tRNA wybutosine-synthesizing protein 4 isoform X1 [Elaeis guineensis]	Q8W4J2.2	RecName: Full=Mitogen-activated protein kinase 16; Short=AtMPK16; Short=MAP kinase 16	Mitogen-activated protein kinase	CELLULAR PROCESSES AND SIGNALING	Signal transduction mechanisms	leucine carboxyl methyltransferase
CL32140Contig1	0	Up	gi|719992197|ref|XP_010253496.1|	PREDICTED: mitogen-activated protein kinase 3-like [Nelumbo nucifera]	Q39023.2	RecName: Full=Mitogen-activated protein kinase 3; Short=AtMPK3; Short=MAP kinase 3	Mitogen-activated protein kinase	CELLULAR PROCESSES AND SIGNALING	Signal transduction mechanisms	Mitogen-activated protein kinase
CL35810Contig1	0	Down	gi|359477479|ref|XP_002279719.2|	PREDICTED: mitogen-activated protein kinase 15 [Vitis vinifera]	Q53N72.1	RecName: Full=Mitogen-activated protein kinase 15; Short=MAP kinase 15	Mitogen-activated protein kinase	CELLULAR PROCESSES AND SIGNALING	Signal transduction mechanisms	Mitogen-activated protein kinase
CL10672Contig1	0	Up	gi|719972593|ref|XP_010277967.1|	PREDICTED: mitogen-activated protein kinase kinase kinase NPK1-like isoform X2 [Nelumbo nucifera]	Q40541.1	RecName: Full=Mitogen-activated protein kinase kinase kinase NPK1; AltName: Full=Nicotiana protein kinase 1	MEKK and related serine/threonine protein kinases	CELLULAR PROCESSES AND SIGNALING	Signal transduction mechanisms	mitogen-activated protein kinase kinase kinase
CL27346Contig1	Up	Up	gi|719988805|ref|XP_010252458.1|	PREDICTED: mitogen-activated protein kinase kinase kinase 2-like [Nelumbo nucifera]	Q9ZVP5.1	RecName: Full=Mitogen-activated protein kinase kinase kinase 18	MEKK and related serine/threonine protein kinases	CELLULAR PROCESSES AND SIGNALING	Signal transduction mechanisms	mitogen-activated protein kinase kinase kinase
CL27811Contig1	Down	Down	gi|1000970595|ref|XP_015573431.1|	PREDICTED: mitogen-activated protein kinase kinase kinase NPK1 [Ricinus communis]	Q40541.1	RecName: Full=Mitogen-activated protein kinase kinase kinase NPK1; AltName: Full=Nicotiana protein kinase 1	MEKK and related serine/threonine protein kinases	CELLULAR PROCESSES AND SIGNALING	Signal transduction mechanisms	mitogen-activated protein kinase kinase kinase
CL32515Contig1	Up	Up	gi|720088521|ref|XP_010244478.1|	PREDICTED: mitogen-activated protein kinase kinase kinase 2-like [Nelumbo nucifera]	O80888.1	RecName: Full=Mitogen-activated protein kinase kinase kinase 17	MEKK and related serine/threonine protein kinases	CELLULAR PROCESSES AND SIGNALING	Signal transduction mechanisms	mitogen-activated protein kinase kinase kinase
CL33647Contig1	Up	0	gi|720024033|ref|XP_010263514.1|	PREDICTED: mitogen-activated protein kinase kinase kinase 2-like [Nelumbo nucifera]	O80888.1	RecName: Full=Mitogen-activated protein kinase kinase kinase 17	MEKK and related serine/threonine protein kinases	CELLULAR PROCESSES AND SIGNALING	Signal transduction mechanisms	mitogen-activated protein kinase kinase kinase
CL35847Contig1	0	Up	gi|743774541|ref|XP_010917626.1|	PREDICTED: uncharacterized protein LOC105042204 isoform X1 [Elaeis guineensis]	Q54R82.2	RecName: Full=Mitogen-activated protein kinase kinase kinase A; AltName: Full=MAPK/ERK kinase 1; Short=MEK kinase 1; Short=MEKK 1; AltName: Full=MAPK/ERK kinase A; Short=MEK kinase A; Short=MEKK A; Short=MEKKalpha	--	--	--	leucine Rich Repeat
CL65859Contig1	Up	0	gi|590704494|ref|XP_007047174.1|	Mitogen-activated protein kinase kinase kinase 5 isoform 2 [Theobroma cacao]	Q9C5H5.1	RecName: Full=Mitogen-activated protein kinase kinase kinase 5; AltName: Full=MAP3K gamma protein kinase; Short=AtMAP3Kgamma	MEKK and related serine/threonine protein kinases	CELLULAR PROCESSES AND SIGNALING	Signal transduction mechanisms	mitogen-activated protein kinase kinase kinase
