# Supplementary material for: Physiological and transcriptome analysis of Magnolia denudata leaf buds during long-term cold acclimation
Source: BMC Plant Biol. 2021 Oct 8;21:460. doi: 10.1186/s12870-021-03181-5 (PMC8501692; doi:10.1186/s12870-021-03181-5)
Supplement: Supplementary file 5 — Additional file 5: Table S5. Differentially expressed genes (DEGs) related hormone metabolism and biosynthesis. [file 12870_2021_3181_MOESM5_ESM.xls]

Auxin
gene_id	W_0-vs-WControl_20	W_4-vs-WControl_20	NR id	NR annotation	Swissprot id	Swissprot annotation	KEGG id	KO	KEGG gene name	KEGG description	Pathway	Pathway definition
CL10700Contig1	Down	Down	gi|255567939|ref|XP_002524947.1|	PREDICTED: probable indole-3-acetic acid-amido synthetase GH3.1 [Ricinus communis]	O82333.1	RecName: Full=Probable indole-3-acetic acid-amido synthetase GH3.1; AltName: Full=Auxin-responsive GH3-like protein 1; Short=AtGH3-1	rcu:8285613	K14487	GH3	auxin responsive GH3 gene family	ko04075	Plant hormone signal transduction
CL10825Contig1	Down	Down	gi|720058680|ref|XP_010274353.1|	PREDICTED: auxin transporter-like protein 3 [Nelumbo nucifera]	Q9FEL6.1	RecName: Full=Auxin transporter-like protein 3; AltName: Full=AUX1-like protein 3; AltName: Full=MtLAX3	nnu:104609680	K13946	AUX1, LAX	auxin influx carrier (AUX1 LAX family)	ko04075	Plant hormone signal transduction
CL12903Contig1	0	Up	gi|720048238|ref|XP_010271060.1|	PREDICTED: auxin-responsive protein IAA4-like isoform X1 [Nelumbo nucifera]	Q8H174.2	RecName: Full=Auxin-responsive protein IAA31; AltName: Full=Indoleacetic acid-induced protein 31	nnu:104607191	K14484	IAA	auxin-responsive protein IAA	ko04075	Plant hormone signal transduction
CL14951Contig1	Down	Down	gi|720071790|ref|XP_010278165.1|	PREDICTED: auxin-responsive protein IAA16-like [Nelumbo nucifera]	Q38832.2	RecName: Full=Auxin-responsive protein IAA14; AltName: Full=Indoleacetic acid-induced protein 14; AltName: Full=Protein SOLITARY ROOT	nnu:104612447	K14484	IAA	auxin-responsive protein IAA	ko04075	Plant hormone signal transduction
CL15442Contig1	0	Down	gi|297743183|emb|CBI36050.3|	unnamed protein product, partial [Vitis vinifera]	Q6H543.1	RecName: Full=Auxin-responsive protein IAA7; AltName: Full=Indoleacetic acid-induced protein 7	vvi:100266914	K14484	IAA	auxin-responsive protein IAA	ko04075	Plant hormone signal transduction
CL15733Contig1	0	Down	gi|702500200|ref|XP_010038170.1|	PREDICTED: protein TRANSPORT INHIBITOR RESPONSE 1 [Eucalyptus grandis]	Q570C0.2	RecName: Full=Protein TRANSPORT INHIBITOR RESPONSE 1; AltName: Full=Weak ethylene-insensitive protein 1	egr:104426725	K14485	TIR1	transport inhibitor response 1	ko04075	Plant hormone signal transduction
CL1675Contig1	0	0	gi|720009733|ref|XP_010259029.1|	PREDICTED: uncharacterized protein LOC104598585 [Nelumbo nucifera]	O22150.1	RecName: Full=Auxin-responsive protein SAUR36; AltName: Full=Protein RESPONSE TO AUXINS AND GIBBERELLINS 1; AltName: Full=Protein SENESCENCE-ASSOCIATED GENE 201; AltName: Full=Protein SMALL AUXIN UP RNA 36	nnu:104598585	K14488	SAUR	SAUR family protein	ko04075	Plant hormone signal transduction
CL16848Contig1	0	Down	gi|590628599|ref|XP_007026762.1|	Transmembrane amino acid transporter family protein isoform 1 [Theobroma cacao]	Q96247.1	RecName: Full=Auxin transporter protein 1; AltName: Full=Auxin influx carrier protein 1; AltName: Full=Polar auxin transport inhibitor-resistant protein 1	tcc:TCM_021727	K13946	AUX1, LAX	auxin influx carrier (AUX1 LAX family)	ko04075	Plant hormone signal transduction
CL17945Contig1	0	0	gi|470104042|ref|XP_004288426.1|	PREDICTED: auxin-responsive protein IAA4 [Fragaria vesca subsp. vesca]	P32294.1	RecName: Full=Auxin-induced protein 22B; AltName: Full=Indole-3-acetic acid-induced protein ARG4	fve:101294983	K14484	IAA	auxin-responsive protein IAA	ko04075	Plant hormone signal transduction
CL18611Contig1	0	Down	gi|225438898|ref|XP_002283886.1|	PREDICTED: probable indole-3-acetic acid-amido synthetase GH3.1 [Vitis vinifera]	O82333.1	RecName: Full=Probable indole-3-acetic acid-amido synthetase GH3.1; AltName: Full=Auxin-responsive GH3-like protein 1; Short=AtGH3-1	vvi:100250868	K14487	GH3	auxin responsive GH3 gene family	ko04075	Plant hormone signal transduction
CL19160Contig1	Up	Up	gi|719994593|ref|XP_010254225.1|	PREDICTED: auxin-responsive protein IAA1-like [Nelumbo nucifera]	P93830.2	RecName: Full=Auxin-responsive protein IAA17; AltName: Full=Auxin response 3; AltName: Full=Indoleacetic acid-induced protein 17	nnu:104595262	K14484	IAA	auxin-responsive protein IAA	ko04075	Plant hormone signal transduction
CL23031Contig1	0	Down	gi|720036718|ref|XP_010267445.1|	PREDICTED: auxin-induced protein X15-like [Nelumbo nucifera]	Q9ZUZ3.1	RecName: Full=Auxin-responsive protein SAUR32; AltName: Full=Protein ABOLISHED APICAL HOOK MAINTENANCE 1; AltName: Full=Protein SMALL AUXIN UP RNA 32	nnu:104604679	K14488	SAUR	SAUR family protein	ko04075	Plant hormone signal transduction
CL25084Contig1	0	Down	gi|672165957|ref|XP_008802896.1|	PREDICTED: auxin-responsive protein IAA25-like [Phoenix dactylifera]	P0C128.1	RecName: Full=Auxin-responsive protein IAA25; AltName: Full=Indoleacetic acid-induced protein 25	pda:103716609	K14484	IAA	auxin-responsive protein IAA	ko04075	Plant hormone signal transduction
CL25283Contig1	0	Down	gi|720071799|ref|XP_010278166.1|	PREDICTED: auxin-responsive protein IAA4-like [Nelumbo nucifera]	P32294.1	RecName: Full=Auxin-induced protein 22B; AltName: Full=Indole-3-acetic acid-induced protein ARG4	nnu:104612448	K14484	IAA	auxin-responsive protein IAA	ko04075	Plant hormone signal transduction
CL25797Contig1	0	0	gi|225438339|ref|XP_002272614.1|	PREDICTED: auxin-induced protein 6B-like [Vitis vinifera]	Q9ZUZ3.1	RecName: Full=Auxin-responsive protein SAUR32; AltName: Full=Protein ABOLISHED APICAL HOOK MAINTENANCE 1; AltName: Full=Protein SMALL AUXIN UP RNA 32	vvi:100259386	K14488	SAUR	SAUR family protein	ko04075	Plant hormone signal transduction
CL27799Contig1	0	Down	gi|720091296|ref|XP_010245369.1|	PREDICTED: protein TRANSPORT INHIBITOR RESPONSE 1-like [Nelumbo nucifera]	Q570C0.2	RecName: Full=Protein TRANSPORT INHIBITOR RESPONSE 1; AltName: Full=Weak ethylene-insensitive protein 1	nnu:104588936	K14485	TIR1	transport inhibitor response 1	ko04075	Plant hormone signal transduction
CL28352Contig1	Down	Down	gi|720072233|ref|XP_010278303.1|	PREDICTED: probable indole-3-acetic acid-amido synthetase GH3.5 isoform X1 [Nelumbo nucifera]	Q9ZNS2.1	RecName: Full=Indole-3-acetic acid-amido synthetase GH3.10; AltName: Full=Auxin-responsive GH3-like protein 10; AltName: Full=Protein DWARF IN LIGHT 2	nnu:104612564	K14487	GH3	auxin responsive GH3 gene family	ko04075	Plant hormone signal transduction
CL29153Contig1	0	Up	gi|720077306|ref|XP_010240996.1|	PREDICTED: indole-3-acetic acid-amido synthetase GH3.6 [Nelumbo nucifera]	Q9LSQ4.1	RecName: Full=Indole-3-acetic acid-amido synthetase GH3.6; AltName: Full=Auxin-responsive GH3-like protein 6; Short=AtGH3-6; AltName: Full=Protein DWARF IN LIGHT 1; Short=DFL-1	nnu:104585725	K14487	GH3	auxin responsive GH3 gene family	ko04075	Plant hormone signal transduction
CL29911Contig1	0	0	gi|720009733|ref|XP_010259029.1|	PREDICTED: uncharacterized protein LOC104598585 [Nelumbo nucifera]	O22150.1	RecName: Full=Auxin-responsive protein SAUR36; AltName: Full=Protein RESPONSE TO AUXINS AND GIBBERELLINS 1; AltName: Full=Protein SENESCENCE-ASSOCIATED GENE 201; AltName: Full=Protein SMALL AUXIN UP RNA 36	nnu:104598585	K14488	SAUR	SAUR family protein	ko04075	Plant hormone signal transduction
CL30592Contig1	0	Down	gi|743770184|ref|XP_010915384.1|	PREDICTED: auxin-responsive protein IAA16-like isoform X2 [Elaeis guineensis]	Q8LQ74.1	RecName: Full=Auxin-responsive protein IAA6; AltName: Full=Indoleacetic acid-induced protein 6	egu:105040525	K14484	IAA	auxin-responsive protein IAA	ko04075	Plant hormone signal transduction
CL30874Contig1	0	0	gi|720071799|ref|XP_010278166.1|	PREDICTED: auxin-responsive protein IAA4-like [Nelumbo nucifera]	P32294.1	RecName: Full=Auxin-induced protein 22B; AltName: Full=Indole-3-acetic acid-induced protein ARG4	nnu:104612448	K14484	IAA	auxin-responsive protein IAA	ko04075	Plant hormone signal transduction
CL31205Contig1	0	Down	gi|720013979|ref|XP_010260358.1|	PREDICTED: auxin response factor 3-like [Nelumbo nucifera]	--	--	nnu:104599494	K14486	K14486, ARF	auxin response factor	ko04075	Plant hormone signal transduction
CL3208Contig1	Down	Down	gi|719978281|ref|XP_010249111.1|	PREDICTED: uncharacterized protein LOC104591786 [Nelumbo nucifera]	Q9SGU2.1	RecName: Full=Auxin-responsive protein SAUR71; AltName: Full=Protein SMALL AUXIN UP RNA 71	nnu:104591786	K14488	SAUR	SAUR family protein	ko04075	Plant hormone signal transduction
CL32644Contig1	Down	0	gi|672161174|ref|XP_008800392.1|	PREDICTED: protein TRANSPORT INHIBITOR RESPONSE 1-like [Phoenix dactylifera]	Q7XVM8.1	RecName: Full=Transport inhibitor response 1-like protein Os04g0395600; Short=TIR1-like protein	pda:103714767	K14485	TIR1	transport inhibitor response 1	ko04075	Plant hormone signal transduction
CL32932Contig1	0	Down	gi|720020611|ref|XP_010262457.1|	PREDICTED: auxin-responsive protein IAA12-like [Nelumbo nucifera]	Q38831.2	RecName: Full=Auxin-responsive protein IAA13; AltName: Full=Indoleacetic acid-induced protein 13	nnu:104600977	K14484	IAA	auxin-responsive protein IAA	ko04075	Plant hormone signal transduction
CL33402Contig1	Up	Up	gi|758852242|gb|AJP06242.1|	AUX5, partial [Pinus tabuliformis]	Q9FEL8.1	RecName: Full=Auxin transporter-like protein 1; AltName: Full=AUX1-like protein 1; AltName: Full=MtLAX1	vra:106774103	K13946	AUX1, LAX	auxin influx carrier (AUX1 LAX family)	ko04075	Plant hormone signal transduction
CL34617Contig1	0	0	gi|719993984|ref|XP_010254042.1|	PREDICTED: auxin-responsive protein IAA27-like [Nelumbo nucifera]	Q9ZSY8.1	RecName: Full=Auxin-responsive protein IAA27; AltName: Full=Auxin-induced protein 27; AltName: Full=Indoleacetic acid-induced protein 27; AltName: Full=Phytochrome-associated protein 2	nnu:104595142	K14484	IAA	auxin-responsive protein IAA	ko04075	Plant hormone signal transduction
CL35490Contig1	Down	0	gi|720033864|ref|XP_010266558.1|	PREDICTED: auxin response factor 9-like [Nelumbo nucifera]	Q9XED8.1	RecName: Full=Auxin response factor 9	nnu:104604041	K14486	K14486, ARF	auxin response factor	ko04075	Plant hormone signal transduction
CL36518Contig1	Down	Down	gi|593697688|ref|XP_007149317.1|	hypothetical protein PHAVU_005G060300g [Phaseolus vulgaris]	Q9LTV3.1	RecName: Full=Auxin-responsive protein SAUR72; AltName: Full=Protein SMALL AUXIN UP RNA 72	pvu:PHAVU_005G060300g	K14488	SAUR	SAUR family protein	ko04075	Plant hormone signal transduction
CL36594Contig1	0	Down	gi|720094572|ref|XP_010246407.1|	PREDICTED: auxin-induced protein 15A [Nelumbo nucifera]	O65695.1	RecName: Full=Auxin-responsive protein SAUR50; AltName: Full=Protein SMALL AUXIN UP RNA 50	nnu:104589702	K14488	SAUR	SAUR family protein	ko04075	Plant hormone signal transduction
CL36693Contig1	0	Down	gi|743763295|ref|XP_010911825.1|	PREDICTED: auxin-responsive protein IAA25-like [Elaeis guineensis]	P0C128.1	RecName: Full=Auxin-responsive protein IAA25; AltName: Full=Indoleacetic acid-induced protein 25	egu:105037897	K14484	IAA	auxin-responsive protein IAA	ko04075	Plant hormone signal transduction
CL3681Contig1	0	Down	gi|225442559|ref|XP_002284282.1|	PREDICTED: auxin-responsive protein IAA27-like [Vitis vinifera]	Q9ZSY8.1	RecName: Full=Auxin-responsive protein IAA27; AltName: Full=Auxin-induced protein 27; AltName: Full=Indoleacetic acid-induced protein 27; AltName: Full=Phytochrome-associated protein 2	vvi:100253148	K14484	IAA	auxin-responsive protein IAA	ko04075	Plant hormone signal transduction
CL38367Contig1	Down	Down	gi|844625871|gb|AKN10573.1|	transport inhibitor response 1-like protein [Dimocarpus longan]	Q9ZR12.1	RecName: Full=GRR1-like protein 1; AltName: Full=Protein AUXIN SIGNALING F-BOX 1	nnu:104612266	K14485	TIR1	transport inhibitor response 1	ko04075	Plant hormone signal transduction
CL38395Contig1	Up	Up	gi|672182671|ref|XP_008811586.1|	PREDICTED: auxin-responsive protein IAA1-like [Phoenix dactylifera]	Q5VRD1.1	RecName: Full=Auxin-responsive protein IAA1; AltName: Full=Indoleacetic acid-induced protein 1	pda:103722711	K14484	IAA	auxin-responsive protein IAA	ko04075	Plant hormone signal transduction
CL41516Contig1	0	Down	gi|595838909|ref|XP_007207740.1|	hypothetical protein PRUPE_ppb024149mg [Prunus persica]	Q9SA49.1	RecName: Full=Auxin-responsive protein SAUR41; AltName: Full=Protein SMALL AUXIN UP RNA 41	pper:PRUPE_ppb024149mg	K14488	SAUR	SAUR family protein	ko04075	Plant hormone signal transduction
CL53837Contig1	0	Down	gi|720050013|ref|XP_010271629.1|	PREDICTED: auxin-induced protein X15-like [Nelumbo nucifera]	P0DKL1.1	RecName: Full=Auxin-responsive protein SAUR50; AltName: Full=Protein SMALL AUXIN UP RNA 50	nnu:104607649	K14488	SAUR	SAUR family protein	ko04075	Plant hormone signal transduction
CL55583Contig1	Down	Down	gi|720058179|ref|XP_010274203.1|	PREDICTED: auxin-responsive protein IAA16-like [Nelumbo nucifera]	O24407.1	RecName: Full=Auxin-responsive protein IAA16; AltName: Full=Indoleacetic acid-induced protein 16	nnu:104609557	K14484	IAA	auxin-responsive protein IAA	ko04075	Plant hormone signal transduction
CL5586Contig1	Down	Down	gi|297740441|emb|CBI30623.3|	unnamed protein product, partial [Vitis vinifera]	Q8S985.1	RecName: Full=Auxin response factor 15; AltName: Full=ETTIN-like protein 1; AltName: Full=OsETTIN1	vvi:100245251	K14486	K14486, ARF	auxin response factor	ko04075	Plant hormone signal transduction
CL57393Contig1	Down	Down	gi|720071790|ref|XP_010278165.1|	PREDICTED: auxin-responsive protein IAA16-like [Nelumbo nucifera]	O24407.1	RecName: Full=Auxin-responsive protein IAA16; AltName: Full=Indoleacetic acid-induced protein 16	nnu:104612447	K14484	IAA	auxin-responsive protein IAA	ko04075	Plant hormone signal transduction
CL58398Contig1	0	Up	gi|758852242|gb|AJP06242.1|	AUX5, partial [Pinus tabuliformis]	Q96247.1	RecName: Full=Auxin transporter protein 1; AltName: Full=Auxin influx carrier protein 1; AltName: Full=Polar auxin transport inhibitor-resistant protein 1	cmo:103485562	K13946	AUX1, LAX	auxin influx carrier (AUX1 LAX family)	ko04075	Plant hormone signal transduction
CL6087Contig1	0	Down	gi|720094587|ref|XP_010246411.1|	PREDICTED: indole-3-acetic acid-induced protein ARG7-like [Nelumbo nucifera]	O65695.1	RecName: Full=Auxin-responsive protein SAUR50; AltName: Full=Protein SMALL AUXIN UP RNA 50	nnu:104589704	K14488	SAUR	SAUR family protein	ko04075	Plant hormone signal transduction
CL61327Contig1	Up	Up	gi|758852242|gb|AJP06242.1|	AUX5, partial [Pinus tabuliformis]	Q96247.1	RecName: Full=Auxin transporter protein 1; AltName: Full=Auxin influx carrier protein 1; AltName: Full=Polar auxin transport inhibitor-resistant protein 1	cmo:103485562	K13946	AUX1, LAX	auxin influx carrier (AUX1 LAX family)	ko04075	Plant hormone signal transduction
CL6144Contig1	0	Down	gi|567904560|ref|XP_006444768.1|	hypothetical protein CICLE_v10022948mg [Citrus clementina]	Q9ZUZ3.1	RecName: Full=Auxin-responsive protein SAUR32; AltName: Full=Protein ABOLISHED APICAL HOOK MAINTENANCE 1; AltName: Full=Protein SMALL AUXIN UP RNA 32	cit:102614790	K14488	SAUR	SAUR family protein	ko04075	Plant hormone signal transduction
CL649Contig1	0	Down	gi|1035907223|gb|OAY36820.1|	hypothetical protein MANES_11G051300 [Manihot esculenta]	P13088.1	RecName: Full=Auxin-induced protein AUX22	gmx:100305535	K14484	IAA	auxin-responsive protein IAA	ko04075	Plant hormone signal transduction
comp17158_c0_seq1_3	0	Down	gi|567904560|ref|XP_006444768.1|	hypothetical protein CICLE_v10022948mg [Citrus clementina]	Q9ZUZ3.1	RecName: Full=Auxin-responsive protein SAUR32; AltName: Full=Protein ABOLISHED APICAL HOOK MAINTENANCE 1; AltName: Full=Protein SMALL AUXIN UP RNA 32	cic:CICLE_v10022948mg	K14488	SAUR	SAUR family protein	ko04075	Plant hormone signal transduction
comp27790_c0_seq1_2	0	Up	gi|658050136|ref|XP_008360782.1|	PREDICTED: auxin transporter-like protein 2 [Malus domestica]	Q9FEL8.1	RecName: Full=Auxin transporter-like protein 1; AltName: Full=AUX1-like protein 1; AltName: Full=MtLAX1	sita:101757255	K13946	AUX1, LAX	auxin influx carrier (AUX1 LAX family)	ko04075	Plant hormone signal transduction
comp9842_c1_seq1_1	Down	Down	gi|672161174|ref|XP_008800392.1|	PREDICTED: protein TRANSPORT INHIBITOR RESPONSE 1-like [Phoenix dactylifera]	Q9LPW7.1	RecName: Full=Protein AUXIN SIGNALING F-BOX 3	pda:103714767	K14485	TIR1	transport inhibitor response 1	ko04075	Plant hormone signal transduction
Cytoinine
gene_id	W_0-vs-WControl_20	W_4-vs-WControl_20	NR id	NR annotation	Swissprot id	Swissprot annotation	KEGG id	KO	KEGG gene name	KEGG description	Pathway	Pathway definition
CL10718Contig1	0	Down	gi|720012285|ref|XP_010259819.1|	PREDICTED: two-component response regulator ARR14-like isoform X3 [Nelumbo nucifera]	Q5SML5.1	RecName: Full=Two-component response regulator ORR22; AltName: Full=OsRRB4	nnu:104599127	K14491	ARR-B	two-component response regulator ARR-B family	ko04075	Plant hormone signal transduction
CL11718Contig1	Down	Down	gi|731369055|ref|XP_002285117.3|	PREDICTED: histidine kinase 4 isoform X1 [Vitis vinifera]	Q9C5U0.1	RecName: Full=Histidine kinase 4; AltName: Full=Arabidopsis histidine kinase 4; Short=AtHK4; AltName: Full=Cytokinin receptor CYTOKININ RESPONSE 1; Short=AtCRE1; Short=Cytokinin receptor CRE1; AltName: Full=Phosphoprotein phosphatase AHK4; AltName: Full=Protein AUTHENTIC HIS-KINASE 4; AltName: Full=Protein ROOT AS IN WOL 1; AltName: Full=Protein WOODEN LEG	vvi:100254304	K14489	AHK2_3_4	arabidopsis histidine kinase 2/3/4 (cytokinin receptor)	ko04075	Plant hormone signal transduction
CL12653Contig1	0	Down	gi|720063702|ref|XP_010275724.1|	PREDICTED: two-component response regulator ARR12-like [Nelumbo nucifera]	--	--	nnu:104610687	K14491	ARR-B	two-component response regulator ARR-B family	ko04075	Plant hormone signal transduction
CL14499Contig1	0	Down	gi|672142858|ref|XP_008795295.1|	PREDICTED: two-component response regulator ORR1-like isoform X2 [Phoenix dactylifera]	Q2HWG4.1	RecName: Full=Two-component response regulator ORR1; AltName: Full=OsRR1; AltName: Full=OsRRA9	egu:105049761	K14492	ARR-A	two-component response regulator ARR-A family	ko04075	Plant hormone signal transduction
CL17244Contig1	0	Down	gi|720063702|ref|XP_010275724.1|	PREDICTED: two-component response regulator ARR12-like [Nelumbo nucifera]	B8B3I4.1	RecName: Full=Two-component response regulator ORR22	nnu:104610687	K14491	ARR-B	two-component response regulator ARR-B family	ko04075	Plant hormone signal transduction
CL17595Contig1	0	Down	gi|255564944|ref|XP_002523465.1|	PREDICTED: two-component response regulator ORR3 [Ricinus communis]	Q9SB04.2	RecName: Full=Two-component response regulator ARR5; AltName: Full=Response reactor 2	rcu:8282473	K14492	ARR-A	two-component response regulator ARR-A family	ko04075	Plant hormone signal transduction
CL20460Contig1	Up	Up	gi|719983198|ref|XP_010250684.1|	PREDICTED: histidine kinase 3 isoform X1 [Nelumbo nucifera]	A2WYI4.1	RecName: Full=Probable histidine kinase 3; Short=OsHK3	nnu:104592867	K14489	AHK2_3_4	arabidopsis histidine kinase 2/3/4 (cytokinin receptor)	ko04075	Plant hormone signal transduction
CL26438Contig1	0	Down	gi|645279958|ref|XP_008244969.1|	PREDICTED: two-component response regulator ARR5 [Prunus mume]	O82798.1	RecName: Full=Two-component response regulator ARR4; AltName: Full=Response regulator 1	pmum:103343069	K14492	ARR-A	two-component response regulator ARR-A family	ko04075	Plant hormone signal transduction
CL28463Contig1	Down	Down	gi|720066735|ref|XP_010276614.1|	PREDICTED: two-component response regulator ARR9-like isoform X1 [Nelumbo nucifera]	Q4GZK2.1	RecName: Full=Two-component response regulator ORR9; AltName: Full=Type A response regulator 9; Short=OsRR9	nnu:104611310	K14492	ARR-A	two-component response regulator ARR-A family	ko04075	Plant hormone signal transduction
CL28588Contig1	0	Down	gi|720049203|ref|XP_010271366.1|	PREDICTED: two-component response regulator ARR2-like isoform X1 [Nelumbo nucifera]	Q8H7S7.1	RecName: Full=Two-component response regulator ORR21; AltName: Full=OsRRB1	nnu:104607424	K14491	ARR-B	two-component response regulator ARR-B family	ko04075	Plant hormone signal transduction
CL29656Contig1	0	Down	gi|743884409|ref|XP_010909676.1|	PREDICTED: histidine-containing phosphotransfer protein 1-like isoform X1 [Elaeis guineensis]	Q6VAK4.1	RecName: Full=Histidine-containing phosphotransfer protein 2; AltName: Full=OsAHP2; AltName: Full=OsHP1; AltName: Full=OsHpt3	egu:105035711	K14490	AHP	histidine-containing phosphotransfer peotein	ko04075	Plant hormone signal transduction
CL33795Contig1	0	Down	gi|720066735|ref|XP_010276614.1|	PREDICTED: two-component response regulator ARR9-like isoform X1 [Nelumbo nucifera]	Q4GZK2.1	RecName: Full=Two-component response regulator ORR9; AltName: Full=Type A response regulator 9; Short=OsRR9	nnu:104611310	K14492	ARR-A	two-component response regulator ARR-A family	ko04075	Plant hormone signal transduction
CL34272Contig1	0	Down	gi|720038785|ref|XP_010268090.1|	PREDICTED: two-component response regulator ARR2-like isoform X1 [Nelumbo nucifera]	Q9ZWJ9.1	RecName: Full=Two-component response regulator ARR2; AltName: Full=Receiver-like protein 5	nnu:104605149	K14491	ARR-B	two-component response regulator ARR-B family	ko04075	Plant hormone signal transduction
CL34929Contig1	0	Down	gi|672141015|ref|XP_008794326.1|	PREDICTED: two-component response regulator ORR23-like isoform X1 [Phoenix dactylifera]	Q5SML5.1	RecName: Full=Two-component response regulator ORR22; AltName: Full=OsRRB4	pda:103710408	K14491	ARR-B	two-component response regulator ARR-B family	ko04075	Plant hormone signal transduction
CL38048Contig1	Up	Up	gi|695077882|ref|XP_009386305.1|	PREDICTED: histidine kinase 3-like isoform X1 [Musa acuminata subsp. malaccensis]	Q9C5U1.1	RecName: Full=Histidine kinase 3; AltName: Full=Arabidopsis histidine kinase 3; Short=AtHK3; AltName: Full=Protein AUTHENTIC HIS-KINASE 3; AltName: Full=Protein ORESARA 12	mus:103973460	K14489	AHK2_3_4	arabidopsis histidine kinase 2/3/4 (cytokinin receptor)	ko04075	Plant hormone signal transduction
CL39309Contig1	0	Down	gi|802636289|ref|XP_012078259.1|	PREDICTED: two-component response regulator ARR8-like [Jatropha curcas]	Q2QXY3.2	RecName: Full=Two-component response regulator ORR10; AltName: Full=OsRR10; AltName: Full=OsRRA2	jcu:105638952	K14492	ARR-A	two-component response regulator ARR-A family	ko04075	Plant hormone signal transduction
CL48576Contig1	Down	Down	gi|720069060|ref|XP_010277318.1|	PREDICTED: two-component response regulator ARR17-like [Nelumbo nucifera]	Q6K9T0.1	RecName: Full=Two-component response regulator ORR3; AltName: Full=OsRR3; AltName: Full=OsRRA7	nnu:104611797	K14492	ARR-A	two-component response regulator ARR-A family	ko04075	Plant hormone signal transduction
CL57468Contig1	Up	Up	gi|719983198|ref|XP_010250684.1|	PREDICTED: histidine kinase 3 isoform X1 [Nelumbo nucifera]	Q9C5U1.1	RecName: Full=Histidine kinase 3; AltName: Full=Arabidopsis histidine kinase 3; Short=AtHK3; AltName: Full=Protein AUTHENTIC HIS-KINASE 3; AltName: Full=Protein ORESARA 12	nnu:104592867	K14489	AHK2_3_4	arabidopsis histidine kinase 2/3/4 (cytokinin receptor)	ko04075	Plant hormone signal transduction
CL59085Contig1	0	Down	gi|720063702|ref|XP_010275724.1|	PREDICTED: two-component response regulator ARR12-like [Nelumbo nucifera]	A2X1N2.1	RecName: Full=Two-component response regulator ORR24	nnu:104610687	K14491	ARR-B	two-component response regulator ARR-B family	ko04075	Plant hormone signal transduction
CL5Contig1	Up	Up	gi|719978047|ref|XP_010249044.1|	PREDICTED: histidine kinase 3-like [Nelumbo nucifera]	Q9C5U1.1	RecName: Full=Histidine kinase 3; AltName: Full=Arabidopsis histidine kinase 3; Short=AtHK3; AltName: Full=Protein AUTHENTIC HIS-KINASE 3; AltName: Full=Protein ORESARA 12	nnu:104591747	K14489	AHK2_3_4	arabidopsis histidine kinase 2/3/4 (cytokinin receptor)	ko04075	Plant hormone signal transduction
CL60256Contig1	Up	Up	gi|672142858|ref|XP_008795295.1|	PREDICTED: two-component response regulator ORR1-like isoform X2 [Phoenix dactylifera]	--	--	egu:105049761	K14492	ARR-A	two-component response regulator ARR-A family	ko04075	Plant hormone signal transduction
CL61495Contig1	0	Down	gi|590660508|ref|XP_007035416.1|	Histidine-containing phosphotransfer protein 1 isoform 1 [Theobroma cacao]	Q9ZNV9.1	RecName: Full=Histidine-containing phosphotransfer protein 1	tcc:TCM_021095	K14490	AHP	histidine-containing phosphotransfer peotein	ko04075	Plant hormone signal transduction
comp12445_c0_seq1_3	0	0	gi|672142858|ref|XP_008795295.1|	PREDICTED: two-component response regulator ORR1-like isoform X2 [Phoenix dactylifera]	Q942A1.1	RecName: Full=Two-component response regulator ORR4; AltName: Full=OsRR4	rcu:8282473	K14492	ARR-A	two-component response regulator ARR-A family	ko04075	Plant hormone signal transduction
comp18780_c1_seq1_1	0	Down	gi|719989658|ref|XP_010252717.1|	PREDICTED: histidine kinase 2 [Nelumbo nucifera]	A1A697.1	RecName: Full=Probable histidine kinase 5; Short=OsHK5; AltName: Full=OsCRL3	nnu:104594216	K14489	AHK2_3_4	arabidopsis histidine kinase 2/3/4 (cytokinin receptor)	ko04075	Plant hormone signal transduction
GA
gene_id	W_0-vs-WControl_20	W_4-vs-WControl_20	NR id	NR annotation	Swissprot id	Swissprot annotation	KEGG id	KO	KEGG gene name	KEGG description	Pathway	Pathway definition
CL199Contig1	Up	0	gi|215398541|gb|ACJ65547.1|	GAI-like protein 1, partial [Magnolia liliiflora]	Q8S4W7.1	RecName: Full=DELLA protein GAI1; AltName: Full=Gibberellic acid-insensitive mutant protein 1; AltName: Full=VvGAI1	nnu:104609975	K14494	DELLA	DELLA protein	ko04075	Plant hormone signal transduction
CL30063Contig1	Down	Down	gi|720059974|ref|XP_010274729.1|	PREDICTED: DELLA protein GAI1-like [Nelumbo nucifera]	Q8S4W7.1	RecName: Full=DELLA protein GAI1; AltName: Full=Gibberellic acid-insensitive mutant protein 1; AltName: Full=VvGAI1	nnu:104609975	K14494	DELLA	DELLA protein	ko04075	Plant hormone signal transduction
CL3544Contig1	Down	Down	gi|719994748|ref|XP_010254273.1|	PREDICTED: DELLA protein GAI-like [Nelumbo nucifera]	Q8S4W7.1	RecName: Full=DELLA protein GAI1; AltName: Full=Gibberellic acid-insensitive mutant protein 1; AltName: Full=VvGAI1	nnu:104595293	K14494	DELLA	DELLA protein	ko04075	Plant hormone signal transduction
CL38316Contig1	0	Down	gi|586643688|ref|XP_006826893.1|	PREDICTED: DELLA protein GAI1 [Amborella trichopoda]	Q6EI05.1	RecName: Full=DELLA protein GAIP-B; AltName: Full=CmGAIP-B; Short=GAIP-B; AltName: Full=Gibberellic acid-insensitive phloem protein B	atr:18422344	K14494	DELLA	DELLA protein	ko04075	Plant hormone signal transduction
CL39360Contig1	Down	Down	gi|720048280|ref|XP_010271074.1|	PREDICTED: transcription factor PIF3 isoform X2 [Nelumbo nucifera]	--	--	nnu:104607195	K12126	PIF3	phytochrome-interacting factor 3	ko04075	Plant hormone signal transduction
CL6820Contig1	0	0	gi|720088915|ref|XP_010244605.1|	PREDICTED: gibberellin receptor GID1C-like [Nelumbo nucifera]	Q940G6.1	RecName: Full=Gibberellin receptor GID1C; AltName: Full=AtCXE19; AltName: Full=Carboxylesterase 19; AltName: Full=GID1-like protein 3; AltName: Full=Protein GA INSENSITIVE DWARF 1C; Short=AtGID1C	nnu:104588398	K14493	GID1	gibberellin receptor GID1	ko04075	Plant hormone signal transduction
CL38753Contig1	0	Down	gi|743762172|ref|XP_010906815.1|	PREDICTED: transcription factor PIF4-like isoform X2 [Elaeis guineensis]	Q8W2F3.1	RecName: Full=Transcription factor PIF4; AltName: Full=Basic helix-loop-helix protein 9; Short=AtbHLH9; Short=bHLH 9; AltName: Full=Phytochrome-interacting factor 4; AltName: Full=Short under red-light 2; AltName: Full=Transcription factor EN 102; AltName: Full=bHLH transcription factor bHLH009	egu:105033626	K16189	PIF4	phytochrome-interacting factor 4	ko04075	Plant hormone signal transduction
ABA
gene_id	W_0-vs-WControl_20	W_4-vs-WControl_20	NR id	NR annotation	Swissprot id	Swissprot annotation	KEGG id	KO	KEGG gene name	KEGG description	Pathway	Pathway definition
CL10902Contig1	Up	Up	gi|719969006|ref|XP_010267129.1|	PREDICTED: serine/threonine-protein kinase SAPK2-like [Nelumbo nucifera]	Q0D4J7.1	RecName: Full=Serine/threonine-protein kinase SAPK2; AltName: Full=Osmotic stress/abscisic acid-activated protein kinase 2; AltName: Full=stress-activated protein kinase 2; Short=OsSAPK2	nnu:104604477	K14498	SNRK2	serine/threonine-protein kinase SRK2	ko04075	Plant hormone signal transduction
CL118Contig1	0	Up	gi|719969859|ref|XP_010269648.1|	PREDICTED: ABSCISIC ACID-INSENSITIVE 5-like protein 5 isoform X1 [Nelumbo nucifera]	Q9M7Q4.1	RecName: Full=ABSCISIC ACID-INSENSITIVE 5-like protein 5; AltName: Full=ABA-responsive element-binding protein 1; AltName: Full=Abscisic acid responsive elements-binding factor 2; Short=ABRE-binding factor 2; AltName: Full=bZIP transcription factor 36; Short=AtbZIP36	nnu:104606250	K14432	ABF	ABA responsive element binding factor	ko04075	Plant hormone signal transduction
CL12839Contig1	0	Up	gi|720019145|ref|XP_010262014.1|	PREDICTED: protein phosphatase 2C 16-like [Nelumbo nucifera]	Q9CAJ0.1	RecName: Full=Protein phosphatase 2C 16; Short=AtPP2C16; AltName: Full=AtP2C-HA; AltName: Full=Protein HYPERSENSITIVE TO ABA 1; AltName: Full=Protein phosphatase 2C HAB1; Short=PP2C HAB1; Flags: Precursor	nnu:104600643	K14497	PP2C	protein phosphatase 2C	ko04075	Plant hormone signal transduction
CL14374Contig1	Down	0	gi|719986339|ref|XP_010251669.1|	PREDICTED: ABSCISIC ACID-INSENSITIVE 5-like protein 2 [Nelumbo nucifera]	Q9LES3.1	RecName: Full=ABSCISIC ACID-INSENSITIVE 5-like protein 2; AltName: Full=ABA-responsive element-binding protein 3; AltName: Full=Dc3 promoter-binding factor 3; Short=AtDPBF3; AltName: Full=bZIP transcription factor 66; Short=AtbZIP66	nnu:104593493	K14432	ABF	ABA responsive element binding factor	ko04075	Plant hormone signal transduction
CL1578Contig1	0	Down	gi|193795285|gb|ACF21741.1|	putative serine/threonine protein kinase, partial [Elaeis guineensis]	Q940H6.1	RecName: Full=Serine/threonine-protein kinase SRK2E; AltName: Full=Protein OPEN STOMATA 1; AltName: Full=SNF1-related kinase 2.6; Short=SnRK2.6; AltName: Full=Serine/threonine-protein kinase OST1	egu:105035966	K14498	SNRK2	serine/threonine-protein kinase SRK2	ko04075	Plant hormone signal transduction
CL224Contig1	0	0	gi|703137782|ref|XP_010106553.1|	putative protein phosphatase 2C 24 [Morus notabilis]	Q5N9N2.1	RecName: Full=Probable protein phosphatase 2C 9; Short=OsPP2C09	aip:107609169	K14497	PP2C	protein phosphatase 2C	ko04075	Plant hormone signal transduction
CL27289Contig1	0	Down	gi|225427681|ref|XP_002262726.1|	PREDICTED: serine/threonine-protein kinase SAPK3 [Vitis vinifera]	A2ZAB5.2	RecName: Full=Serine/threonine-protein kinase SAPK3; AltName: Full=Osmotic stress/abscisic acid-activated protein kinase 3; AltName: Full=Protein kinase REK	vvi:100243594	K14498	SNRK2	serine/threonine-protein kinase SRK2	ko04075	Plant hormone signal transduction
CL32501Contig1	Up	0	gi|695019067|ref|XP_009396518.1|	PREDICTED: abscisic acid receptor PYL12-like [Musa acuminata subsp. malaccensis]	O80920.1	RecName: Full=Abscisic acid receptor PYL4; AltName: Full=ABI1-binding protein 2; AltName: Full=PYR1-like protein 4; AltName: Full=Regulatory components of ABA receptor 10	mus:103981496	K14496	PYL	abscisic acid receptor PYR/PYL family	ko04075	Plant hormone signal transduction
CL32603Contig1	Up	0	gi|720027316|ref|XP_010264535.1|	PREDICTED: abscisic acid receptor PYL4 [Nelumbo nucifera]	O80920.1	RecName: Full=Abscisic acid receptor PYL4; AltName: Full=ABI1-binding protein 2; AltName: Full=PYR1-like protein 4; AltName: Full=Regulatory components of ABA receptor 10	nnu:104602513	K14496	PYL	abscisic acid receptor PYR/PYL family	ko04075	Plant hormone signal transduction
CL34304Contig1	Down	0	gi|719979517|ref|XP_010249505.1|	PREDICTED: probable protein phosphatase 2C 6 [Nelumbo nucifera]	Q0JLP9.1	RecName: Full=Probable protein phosphatase 2C 6; Short=OsPP2C06	nnu:104592057	K14497	PP2C	protein phosphatase 2C	ko04075	Plant hormone signal transduction
CL34715Contig1	0	0	gi|719986339|ref|XP_010251669.1|	PREDICTED: ABSCISIC ACID-INSENSITIVE 5-like protein 2 [Nelumbo nucifera]	Q9LES3.1	RecName: Full=ABSCISIC ACID-INSENSITIVE 5-like protein 2; AltName: Full=ABA-responsive element-binding protein 3; AltName: Full=Dc3 promoter-binding factor 3; Short=AtDPBF3; AltName: Full=bZIP transcription factor 66; Short=AtbZIP66	nnu:104593493	K14432	ABF	ABA responsive element binding factor	ko04075	Plant hormone signal transduction
CL3755Contig1	Up	Up	gi|567210048|ref|XP_006409984.1|	hypothetical protein EUTSA_v10017797mg [Eutrema salsugineum]	Q9ZW21.1	RecName: Full=Probable protein phosphatase 2C 24; Short=AtPP2C24	eus:EUTSA_v10017797mg	K14497	PP2C	protein phosphatase 2C	ko04075	Plant hormone signal transduction
CL38409Contig1	0	Down	gi|719974353|ref|XP_010244710.1|	PREDICTED: protein ABSCISIC ACID-INSENSITIVE 5-like [Nelumbo nucifera]	Q9SJN0.1	RecName: Full=Protein ABSCISIC ACID-INSENSITIVE 5; AltName: Full=Dc3 promoter-binding factor 1; Short=AtDPBF1; AltName: Full=Protein GROWTH-INSENSITIVITY TO ABA 1; AltName: Full=bZIP transcription factor 39; Short=AtbZIP39	nnu:104588466	K14432	ABF	ABA responsive element binding factor	ko04075	Plant hormone signal transduction
CL38644Contig1	Up	Up	gi|695014616|ref|XP_009394142.1|	PREDICTED: probable protein phosphatase 2C 51 [Musa acuminata subsp. malaccensis]	Q5SN75.1	RecName: Full=Probable protein phosphatase 2C 8; Short=OsPP2C08	mus:103979690	K14497	PP2C	protein phosphatase 2C	ko04075	Plant hormone signal transduction
CL43994Contig1	Up	Up	gi|1035893328|gb|OAY22932.1|	hypothetical protein MANES_18G037900 [Manihot esculenta]	Q9M7Q3.1	RecName: Full=ABSCISIC ACID-INSENSITIVE 5-like protein 6; AltName: Full=Abscisic acid responsive elements-binding factor 3; Short=ABRE-binding factor 3; AltName: Full=Dc3 promoter-binding factor 5; Short=AtDPBF5; AltName: Full=bZIP transcription factor 37; Short=AtbZIP37	pda:103712514	K14432	ABF	ABA responsive element binding factor	ko04075	Plant hormone signal transduction
CL57426Contig1	Down	0	gi|720021071|ref|XP_010262609.1|	PREDICTED: protein phosphatase 2C 37-like [Nelumbo nucifera]	P49598.1	RecName: Full=Protein phosphatase 2C 37; Short=AtPP2C37; AltName: Full=Protein ABA-HYPERSENSITIVE GERMINATION 3; AltName: Full=Protein phosphatase 2C A; Short=PP2CA	nnu:104601109	K14497	PP2C	protein phosphatase 2C	ko04075	Plant hormone signal transduction
CL58316Contig1	0	Down	gi|720019145|ref|XP_010262014.1|	PREDICTED: protein phosphatase 2C 16-like [Nelumbo nucifera]	Q9CAJ0.1	RecName: Full=Protein phosphatase 2C 16; Short=AtPP2C16; AltName: Full=AtP2C-HA; AltName: Full=Protein HYPERSENSITIVE TO ABA 1; AltName: Full=Protein phosphatase 2C HAB1; Short=PP2C HAB1; Flags: Precursor	nnu:104600643	K14497	PP2C	protein phosphatase 2C	ko04075	Plant hormone signal transduction
CL9408Contig1	0	Up	gi|720024096|ref|XP_010263534.1|	PREDICTED: ABSCISIC ACID-INSENSITIVE 5-like protein 5 isoform X2 [Nelumbo nucifera]	Q9M7Q2.1	RecName: Full=ABSCISIC ACID-INSENSITIVE 5-like protein 7; AltName: Full=ABA-responsive element-binding protein 2; AltName: Full=Abscisic acid responsive elements-binding factor 4; Short=ABRE-binding factor 4; AltName: Full=bZIP transcription factor 38; Short=AtbZIP38	nnu:104601772	K14432	ABF	ABA responsive element binding factor	ko04075	Plant hormone signal transduction
comp14208_c0_seq1_2	Up	Up	gi|695019067|ref|XP_009396518.1|	PREDICTED: abscisic acid receptor PYL12-like [Musa acuminata subsp. malaccensis]	O80920.1	RecName: Full=Abscisic acid receptor PYL4; AltName: Full=ABI1-binding protein 2; AltName: Full=PYR1-like protein 4; AltName: Full=Regulatory components of ABA receptor 10	mus:103981496	K14496	PYL	abscisic acid receptor PYR/PYL family	ko04075	Plant hormone signal transduction
comp7850_c1_seq1_1	0	0	gi|743856397|ref|XP_010941849.1|	PREDICTED: serine/threonine-protein kinase SAPK10-like [Elaeis guineensis]	Q75H77.1	RecName: Full=Serine/threonine-protein kinase SAPK10; AltName: Full=Osmotic stress/abscisic acid-activated protein kinase 10; AltName: Full=stress-activated protein kinase 10; Short=OsSAPK10	egu:105060002	K14498	SNRK2	serine/threonine-protein kinase SRK2	ko04075	Plant hormone signal transduction
Ethylene
gene_id	W_0-vs-WControl_20	W_4-vs-WControl_20	NR id	NR annotation	Swissprot id	Swissprot annotation	KEGG id	KO	KEGG gene name	KEGG description	Pathway	Pathway definition
CL10843Contig1	0	Up	gi|719995212|ref|XP_010254418.1|	PREDICTED: EIN3-binding F-box protein 1-like [Nelumbo nucifera]	Q708Y0.1	RecName: Full=EIN3-binding F-box protein 2	nnu:104595392	K14515	EBF1_2	EIN3-binding F-box protein	ko04075	Plant hormone signal transduction
CL19870Contig1	0	Up	gi|566174896|ref|XP_002308982.2|	hypothetical protein POPTR_0006s06770g [Populus trichocarpa]	Q708Y0.1	RecName: Full=EIN3-binding F-box protein 2	pop:POPTR_0006s06770g	K14515	EBF1_2	EIN3-binding F-box protein	ko04075	Plant hormone signal transduction
CL25Contig2	Down	Down	gi|225437449|ref|XP_002272649.1|	PREDICTED: ethylene response sensor 1 [Vitis vinifera]	O81122.1	RecName: Full=Ethylene receptor	vvi:100241730	K14509	ETR, ERS	ethylene receptor	ko04075	Plant hormone signal transduction
CL29529Contig1	Up	0	gi|645277084|ref|XP_008243598.1|	PREDICTED: ETHYLENE INSENSITIVE 3-like 3 protein [Prunus mume]	O23116.1	RecName: Full=ETHYLENE INSENSITIVE 3-like 3 protein	pmum:103341820	K14514	EIN3	ethylene-insensitive protein 3	ko04075	Plant hormone signal transduction
CL31505Contig1	Up	Up	gi|593689274|ref|XP_007145256.1|	hypothetical protein PHAVU_007G223500g [Phaseolus vulgaris]	Q05609.1	RecName: Full=Serine/threonine-protein kinase CTR1; AltName: Full=Protein CONSTITUTIVE TRIPLE RESPONSE1	pvu:PHAVU_007G223500g	K14510	CTR1	serine/threonine-protein kinase CTR1	ko04075	Plant hormone signal transduction
CL32632Contig1	0	Down	gi|720020110|ref|XP_010262305.1|	PREDICTED: ethylene-responsive transcription factor 1B-like [Nelumbo nucifera]	Q8LDC8.2	RecName: Full=Ethylene-responsive transcription factor 1B; Short=AtERF1B; AltName: Full=Ethylene-responsive element-binding factor 1B; Short=EREBP-1B	nnu:104600859	K14516	ERF1	ethylene-responsive transcription factor 1	ko04075	Plant hormone signal transduction
CL35009Contig1	Up	Up	gi|719964115|ref|XP_010251723.1|	PREDICTED: EIN3-binding F-box protein 1-like [Nelumbo nucifera]	Q708Y0.1	RecName: Full=EIN3-binding F-box protein 2	nnu:104593526	K14515	EBF1_2	EIN3-binding F-box protein	ko04075	Plant hormone signal transduction
CL3591Contig1	0	Down	gi|720085879|ref|XP_010243659.1|	PREDICTED: protein ETHYLENE INSENSITIVE 3-like [Nelumbo nucifera]	O24606.1	RecName: Full=Protein ETHYLENE INSENSITIVE 3	nnu:104587661	K14514	EIN3	ethylene-insensitive protein 3	ko04075	Plant hormone signal transduction
CL4458Contig1	Up	Up	gi|720002885|ref|XP_010256827.1|	PREDICTED: ethylene receptor 2-like isoform X1 [Nelumbo nucifera]	Q7XX84.1	RecName: Full=Ethylene receptor 2; Short=OsETR2; AltName: Full=OsPK1	nnu:104597117	K14509	ETR, ERS	ethylene receptor	ko04075	Plant hormone signal transduction
CL57632Contig1	Up	0	gi|720031477|ref|XP_010265828.1|	PREDICTED: ETHYLENE INSENSITIVE 3-like 3 protein [Nelumbo nucifera]	O23116.1	RecName: Full=ETHYLENE INSENSITIVE 3-like 3 protein	nnu:104603484	K14514	EIN3	ethylene-insensitive protein 3	ko04075	Plant hormone signal transduction
CL5973Contig1	0	Down	gi|225465369|ref|XP_002276380.1|	PREDICTED: ETHYLENE INSENSITIVE 3-like 1 protein [Vitis vinifera]	O24606.1	RecName: Full=Protein ETHYLENE INSENSITIVE 3	vvi:100250496	K14514	EIN3	ethylene-insensitive protein 3	ko04075	Plant hormone signal transduction
comp11002_c0_seq1_3	0	0	gi|720002885|ref|XP_010256827.1|	PREDICTED: ethylene receptor 2-like isoform X1 [Nelumbo nucifera]	Q7XX84.1	RecName: Full=Ethylene receptor 2; Short=OsETR2; AltName: Full=OsPK1	nnu:104597117	K14509	ETR, ERS	ethylene receptor	ko04075	Plant hormone signal transduction
comp11426_c0_seq1_2	Up	Up	gi|195542471|gb|ABY76321.2|	ethylene receptor, partial [Persea americana]	Q9ZTP3.1	RecName: Full=Protein EIN4; Short=AtEIN4; AltName: Full=Protein ETHYLENE INSENSITIVE 4	nnu:104610071	K14509	ETR, ERS	ethylene receptor	ko04075	Plant hormone signal transduction
comp8277_c0_seq1_1	0	Up	gi|720085879|ref|XP_010243659.1|	PREDICTED: protein ETHYLENE INSENSITIVE 3-like [Nelumbo nucifera]	O24606.1	RecName: Full=Protein ETHYLENE INSENSITIVE 3	nnu:104587661	K14514	EIN3	ethylene-insensitive protein 3	ko04075	Plant hormone signal transduction
Brassrnosteroid
gene_id	W_0-vs-WControl_20	W_4-vs-WControl_20	NR id	NR annotation	Swissprot id	Swissprot annotation	KEGG id	KO	KEGG gene name	KEGG description	Pathway	Pathway definition
CL11269Contig1	0	0	gi|720061803|ref|XP_010275290.1|	PREDICTED: probable serine/threonine-protein kinase At4g35230 [Nelumbo nucifera]	Q944A7.1	RecName: Full=Probable serine/threonine-protein kinase At4g35230	nnu:104610398	K14500	BSK	BR-signaling kinase	ko04075	Plant hormone signal transduction
CL113Contig3	0	Up	gi|731408362|ref|XP_010656826.1|	PREDICTED: probable xyloglucan endotransglucosylase/hydrolase protein 23 [Vitis vinifera]	Q38910.1	RecName: Full=Probable xyloglucan endotransglucosylase/hydrolase protein 23; Short=At-XTH23; Short=XTH-23; Flags: Precursor	vvi:100261619	K14504	TCH4	xyloglucan:xyloglucosyl transferase TCH4	ko04075	Plant hormone signal transduction
CL29913Contig1	Down	Down	gi|225428885|ref|XP_002285320.1|	PREDICTED: cyclin-D3-3 [Vitis vinifera]	P42753.3	RecName: Full=Cyclin-D3-1; AltName: Full=Cyclin-delta-3; Short=Cyclin-d3; AltName: Full=G1/S-specific cyclin-D3-1; Short=CycD3;1	vvi:100264093	K14505	CYCD3	cyclin D3, plant	ko04075	Plant hormone signal transduction
CL34289Contig1	Up	0	gi|743831674|ref|XP_010934763.1|	PREDICTED: probable serine/threonine-protein kinase At5g41260 [Elaeis guineensis]	B9FDE0.1	RecName: Full=Probable serine/threonine-protein kinase BSK3; AltName: Full=Brassinosteroid-signaling kinase 3; Short=OsBSK3; AltName: Full=Receptor-like cytoplasmic kinase 173; Short=OsRLCK173	mus:103985152	K14500	BSK	BR-signaling kinase	ko04075	Plant hormone signal transduction
CL37516Contig1	0	Down	gi|720040357|ref|XP_010268580.1|	PREDICTED: systemin receptor SR160-like [Nelumbo nucifera]	Q8L899.1	RecName: Full=Systemin receptor SR160; AltName: Full=Brassinosteroid LRR receptor kinase; Flags: Precursor	nnu:104605494	K13415	BRI1	protein brassinosteroid insensitive 1	ko04075	Plant hormone signal transduction
CL39632Contig1	Down	0	gi|720094748|ref|XP_010246462.1|	PREDICTED: shaggy-related protein kinase eta [Nelumbo nucifera]	Q39010.2	RecName: Full=Shaggy-related protein kinase zeta; AltName: Full=ASK-zeta; AltName: Full=Shaggy-related protein kinase 2-2; Short=AtSK2-2; AltName: Full=Shaggy-related protein kinase 23; Short=AtSK23	nnu:104589738	K14502	BIN2	protein brassinosteroid insensitive 2	ko04075	Plant hormone signal transduction
CL50954Contig1	0	Down	gi|1044596060|ref|XP_017435549.1|	PREDICTED: BRI1 kinase inhibitor 1-like [Vigna angularis]	Q9FMZ0.1	RecName: Full=BRI1 kinase inhibitor 1	vra:106761123	K14499	BKI1	BRI1 kinase inhibitor 1	ko04075	Plant hormone signal transduction
CL533Contig1	0	Down	gi|1044570751|ref|XP_017421871.1|	PREDICTED: systemin receptor SR160 [Vigna angularis]	Q8L899.1	RecName: Full=Systemin receptor SR160; AltName: Full=Brassinosteroid LRR receptor kinase; Flags: Precursor	gmx:100499629	K13415	BRI1	protein brassinosteroid insensitive 1	ko04075	Plant hormone signal transduction
CL60693Contig1	Down	Down	gi|596141854|ref|XP_007222492.1|	hypothetical protein PRUPE_ppa008231mg [Prunus persica]	Q9FMZ0.1	RecName: Full=BRI1 kinase inhibitor 1	pper:PRUPE_ppa008231mg	K14499	BKI1	BRI1 kinase inhibitor 1	ko04075	Plant hormone signal transduction
comp6053_c0_seq1_3	Up	0	gi|720094748|ref|XP_010246462.1|	PREDICTED: shaggy-related protein kinase eta [Nelumbo nucifera]	Q39010.2	RecName: Full=Shaggy-related protein kinase zeta; AltName: Full=ASK-zeta; AltName: Full=Shaggy-related protein kinase 2-2; Short=AtSK2-2; AltName: Full=Shaggy-related protein kinase 23; Short=AtSK23	nnu:104589738	K14502	BIN2	protein brassinosteroid insensitive 2	ko04075	Plant hormone signal transduction
JA
gene_id	W_0-vs-WControl_20	W_4-vs-WControl_20	NR id	NR annotation	Swissprot id	Swissprot annotation	KEGG id	KO	KEGG gene name	KEGG description	Pathway	Pathway definition
CL17320Contig1	0	0	gi|672185199|ref|XP_008812756.1|	PREDICTED: coronatine-insensitive protein homolog 1a-like [Phoenix dactylifera]	Q6Y9P5.1	RecName: Full=Coronatine-insensitive protein homolog 1a; Short=OsCOI1a	pda:103723578	K13463	COI-1	coronatine-insensitive protein 1	ko04075	Plant hormone signal transduction
CL18527Contig1	Down	Down	gi|695046072|ref|XP_009410849.1|	PREDICTED: probable indole-3-acetic acid-amido synthetase GH3.5 [Musa acuminata subsp. malaccensis]	Q9SKE2.2	RecName: Full=Jasmonic acid-amido synthetase JAR1; AltName: Full=Jasmonate-amino acid synthetase JAR1; AltName: Full=Protein FAR-RED INSENSITIVE 219; AltName: Full=Protein JASMONATE RESISTANT 1	mus:103992744	K14506	JAR1	jasmonic acid-amino synthetase	ko04075	Plant hormone signal transduction
CL23216Contig1	0	Down	gi|1035916613|gb|OAY46205.1|	hypothetical protein MANES_07G125200 [Manihot esculenta]	Q60EH4.1	RecName: Full=Coronatine-insensitive protein homolog 1b; Short=OsCOI1b; AltName: Full=COI1 protein homolog; Short=OsCOI1H	jcu:105646644	K13463	COI-1	coronatine-insensitive protein 1	ko04075	Plant hormone signal transduction
CL276Contig1	Up	0	gi|225427201|ref|XP_002280253.1|	PREDICTED: transcription factor MYC2-like [Vitis vinifera]	Q39204.2	RecName: Full=Transcription factor MYC2; Short=AtMYC2; AltName: Full=Basic helix-loop-helix protein 6; Short=AtbHLH6; Short=bHLH 6; AltName: Full=Protein JASMONATE INSENSITIVE 1; AltName: Full=R-homologous Arabidopsis protein 1; Short=RAP-1; AltName: Full=Transcription factor EN 38; AltName: Full=Z-box binding factor 1 protein; AltName: Full=bHLH transcription factor bHLH006; AltName: Full=rd22BP1	vvi:100250607	K13422	MYC2	transcription factor MYC2	ko04075	Plant hormone signal transduction
CL28771Contig1	0	0	gi|743778988|ref|XP_010919958.1|	PREDICTED: transcription factor MYC4-like [Elaeis guineensis]	Q336P5.1	RecName: Full=Transcription factor MYC2; Short=OsMYC2; AltName: Full=Basic helix-loop-helix protein 9; Short=OsbHLH009; Short=bHLH 9	egu:105043927	K13422	MYC2	transcription factor MYC2	ko04075	Plant hormone signal transduction
CL29895Contig1	0	0	gi|720054780|ref|XP_010273162.1|	PREDICTED: transcription factor MYC2-like [Nelumbo nucifera]	Q39204.2	RecName: Full=Transcription factor MYC2; Short=AtMYC2; AltName: Full=Basic helix-loop-helix protein 6; Short=AtbHLH6; Short=bHLH 6; AltName: Full=Protein JASMONATE INSENSITIVE 1; AltName: Full=R-homologous Arabidopsis protein 1; Short=RAP-1; AltName: Full=Transcription factor EN 38; AltName: Full=Z-box binding factor 1 protein; AltName: Full=bHLH transcription factor bHLH006; AltName: Full=rd22BP1	nnu:104608778	K13422	MYC2	transcription factor MYC2	ko04075	Plant hormone signal transduction
CL29932Contig1	Up	Up	gi|225444663|ref|XP_002277157.1|	PREDICTED: protein TIFY 10A [Vitis vinifera]	Q8H395.1	RecName: Full=Protein TIFY 10b; Short=OsTIFY10b; AltName: Full=Jasmonate ZIM domain-containing protein 7; Short=OsJAZ7; AltName: Full=OsJAZ6	vvi:100254231	K13464	JAZ	jasmonate ZIM domain-containing protein	ko04075	Plant hormone signal transduction
CL30507Contig1	0	Up	gi|719978430|ref|XP_010249160.1|	PREDICTED: protein TIFY 9 [Nelumbo nucifera]	Q93ZM9.1	RecName: Full=Protein TIFY 9; AltName: Full=Jasmonate ZIM domain-containing protein 10; AltName: Full=Protein JASMONATE-ASSOCIATED 1; AltName: Full=Protein JAZ10	nnu:104591817	K13464	JAZ	jasmonate ZIM domain-containing protein	ko04075	Plant hormone signal transduction
CL32914Contig1	0	0	gi|225444663|ref|XP_002277157.1|	PREDICTED: protein TIFY 10A [Vitis vinifera]	Q9S7M2.1	RecName: Full=Protein TIFY 10B; AltName: Full=Jasmonate ZIM domain-containing protein 2	vvi:100254231	K13464	JAZ	jasmonate ZIM domain-containing protein	ko04075	Plant hormone signal transduction
CL3357Contig1	Down	Down	gi|672135561|ref|XP_008791449.1|	PREDICTED: jasmonic acid-amido synthetase JAR1-like [Phoenix dactylifera]	Q6I581.1	RecName: Full=Jasmonic acid-amido synthetase JAR1; AltName: Full=Auxin-responsive GH3-like protein 5; Short=OsGH3-5; AltName: Full=Indole-3-acetic acid-amido synthetase GH3.5; AltName: Full=Jasmonate-amino acid synthetase JAR1; AltName: Full=Protein JASMONATE RESISTANT 1; Short=OsJAR1	pda:103708344	K14506	JAR1	jasmonic acid-amino synthetase	ko04075	Plant hormone signal transduction
CL43639Contig1	Down	Down	gi|460388865|ref|XP_004240084.1|	PREDICTED: probable indole-3-acetic acid-amido synthetase GH3.5 [Solanum lycopersicum]	Q9SKE2.2	RecName: Full=Jasmonic acid-amido synthetase JAR1; AltName: Full=Jasmonate-amino acid synthetase JAR1; AltName: Full=Protein FAR-RED INSENSITIVE 219; AltName: Full=Protein JASMONATE RESISTANT 1	sly:101251682	K14506	JAR1	jasmonic acid-amino synthetase	ko04075	Plant hormone signal transduction
CL57875Contig1	Up	Up	gi|720049016|ref|XP_010271315.1|	PREDICTED: protein TIFY 6B-like [Nelumbo nucifera]	Q9LVI4.1	RecName: Full=Protein TIFY 6B; AltName: Full=Jasmonate ZIM domain-containing protein 3; AltName: Full=Protein JASMONATE INSENSITIVE 3	nnu:104607376	K13464	JAZ	jasmonate ZIM domain-containing protein	ko04075	Plant hormone signal transduction
CL60532Contig1	0	Down	gi|720093507|ref|XP_010246073.1|	PREDICTED: protein TIFY 3B [Nelumbo nucifera]	Q9C5K8.1	RecName: Full=Protein TIFY 3B; AltName: Full=Jasmonate ZIM domain-containing protein 12	nnu:104589438	K13464	JAZ	jasmonate ZIM domain-containing protein	ko04075	Plant hormone signal transduction
CL66678Contig1	0	0	gi|743867604|ref|XP_010905359.1|	PREDICTED: coronatine-insensitive protein 1-like [Elaeis guineensis]	Q84QA7.1	RecName: Full=Coronatine-insensitive protein homolog 2; Short=OsCOI2	egu:105032583	K13463	COI-1	coronatine-insensitive protein 1	ko04075	Plant hormone signal transduction
CL8494Contig1	0	0	gi|1009121111|ref|XP_015877284.1|	PREDICTED: coronatine-insensitive protein 1 [Ziziphus jujuba]	Q6Y9P5.1	RecName: Full=Coronatine-insensitive protein homolog 1a; Short=OsCOI1a	tcc:TCM_042602	K13463	COI-1	coronatine-insensitive protein 1	ko04075	Plant hormone signal transduction
CL898Contig2	Up	Up	gi|719962271|ref|XP_010268407.1|	PREDICTED: protein TIFY 6B-like [Nelumbo nucifera]	Q9LVI4.1	RecName: Full=Protein TIFY 6B; AltName: Full=Jasmonate ZIM domain-containing protein 3; AltName: Full=Protein JASMONATE INSENSITIVE 3	nnu:104605341	K13464	JAZ	jasmonate ZIM domain-containing protein	ko04075	Plant hormone signal transduction
CL9959Contig1	0	Down	gi|590720902|ref|XP_007051457.1|	Basic helix-loop-helix DNA-binding family protein [Theobroma cacao]	Q39204.2	RecName: Full=Transcription factor MYC2; Short=AtMYC2; AltName: Full=Basic helix-loop-helix protein 6; Short=AtbHLH6; Short=bHLH 6; AltName: Full=Protein JASMONATE INSENSITIVE 1; AltName: Full=R-homologous Arabidopsis protein 1; Short=RAP-1; AltName: Full=Transcription factor EN 38; AltName: Full=Z-box binding factor 1 protein; AltName: Full=bHLH transcription factor bHLH006; AltName: Full=rd22BP1	tcc:TCM_005064	K13422	MYC2	transcription factor MYC2	ko04075	Plant hormone signal transduction
comp30121_c0_seq1_1	Down	Down	gi|502113924|ref|XP_004494804.1|	PREDICTED: probable indole-3-acetic acid-amido synthetase GH3.5 [Cicer arietinum]	Q9SKE2.2	RecName: Full=Jasmonic acid-amido synthetase JAR1; AltName: Full=Jasmonate-amino acid synthetase JAR1; AltName: Full=Protein FAR-RED INSENSITIVE 219; AltName: Full=Protein JASMONATE RESISTANT 1	cam:101504683	K14506	JAR1	jasmonic acid-amino synthetase	ko04075	Plant hormone signal transduction
Salycylic acid
gene_id	W_0-vs-WControl_20	W_4-vs-WControl_20	NR id	NR annotation	Swissprot id	Swissprot annotation	KEGG id	KO	KEGG gene name	KEGG description	Pathway	Pathway definition
CL10669Contig1	0	0	gi|822093354|gb|AKH61408.1|	nonexpressor of pathogenesis-related protein 1-like 2 protein [Persea americana var. drymifolia]	Q5D0W8.1	RecName: Full=BTB/POZ domain and ankyrin repeat-containing protein NPR1; Short=OsNPR1; AltName: Full=NPR1 homolog 1; Short=OsNH1	nnu:104586651	K14508	NPR1	regulatory protein NPR1	ko04075	Plant hormone signal transduction
CL13753Contig1	0	Up	gi|695075462|ref|XP_009384968.1|	PREDICTED: transcription factor HBP-1b(c38)-like [Musa acuminata subsp. malaccensis]	Q6IVC3.1	RecName: Full=Transcription factor TGA2.2; AltName: Full=OsNIF1; AltName: Full=OsbZIP1; AltName: Full=bZIP transcription factor 28; Short=OsbZIP28	mus:103972376	K14431	TGA	transcription factor TGA	ko04075	Plant hormone signal transduction
CL14545Contig1	0	0	gi|743862581|ref|XP_010943572.1|	PREDICTED: transcription factor HBP-1b(c38)-like [Elaeis guineensis]	Q52MZ2.1	RecName: Full=bZIP transcription factor TGA10; AltName: Full=Protein TGACG (TGA) motif-binding protein 10	egu:105061267	K14431	TGA	transcription factor TGA	ko04075	Plant hormone signal transduction
CL17516Contig1	0	Down	gi|695027463|ref|XP_009401075.1|	PREDICTED: transcription factor TGA4-like isoform X1 [Musa acuminata subsp. malaccensis]	Q39237.2	RecName: Full=Transcription factor TGA1; AltName: Full=DNA-binding protein TGA1a-like protein; AltName: Full=bZIP transcription factor 47; Short=AtbZIP47	mus:103985171	K14431	TGA	transcription factor TGA	ko04075	Plant hormone signal transduction
CL18749Contig1	Up	Up	gi|743856853|ref|XP_010941968.1|	PREDICTED: pathogenesis-related protein PRB1-3-like [Elaeis guineensis]	P35792.1	RecName: Full=Pathogenesis-related protein PRB1-2; Flags: Precursor	egu:105060074	K13449	PR1	pathogenesis-related protein 1	ko04075	Plant hormone signal transduction
CL29Contig2	0	Up	gi|720091682|ref|XP_010245493.1|	PREDICTED: transcription factor TGA2-like isoform X1 [Nelumbo nucifera]	Q6IVC2.2	RecName: Full=Transcription factor TGAL1; AltName: Full=OsNIF4; AltName: Full=bZIP transcription factor 8; Short=OsbZIP08	nnu:104589024	K14431	TGA	transcription factor TGA	ko04075	Plant hormone signal transduction
CL29Contig4	Up	Up	gi|720091694|ref|XP_010245498.1|	PREDICTED: transcription factor TGA2-like isoform X2 [Nelumbo nucifera]	Q41558.2	RecName: Full=Transcription factor HBP-1b(c1)	nnu:104590490	K14431	TGA	transcription factor TGA	ko04075	Plant hormone signal transduction
CL32046Contig1	0	Down	gi|720029381|ref|XP_010265199.1|	PREDICTED: transcription factor TGA2-like isoform X1 [Nelumbo nucifera]	Q6IVC2.2	RecName: Full=Transcription factor TGAL1; AltName: Full=OsNIF4; AltName: Full=bZIP transcription factor 8; Short=OsbZIP08	nnu:104603005	K14431	TGA	transcription factor TGA	ko04075	Plant hormone signal transduction
CL33360Contig1	0	Down	gi|720029384|ref|XP_010265200.1|	PREDICTED: transcription factor TGA2-like isoform X2 [Nelumbo nucifera]	Q6IVC3.1	RecName: Full=Transcription factor TGA2.2; AltName: Full=OsNIF1; AltName: Full=OsbZIP1; AltName: Full=bZIP transcription factor 28; Short=OsbZIP28	nnu:104603005	K14431	TGA	transcription factor TGA	ko04075	Plant hormone signal transduction
CL53976Contig1	0	Up	gi|823199335|ref|XP_012434880.1|	PREDICTED: transcription factor HBP-1b(c38)-like [Gossypium raimondii]	O24160.1	RecName: Full=TGACG-sequence-specific DNA-binding protein TGA-2.1; Short=TGA2.1	nnu:104590490	K14431	TGA	transcription factor TGA	ko04075	Plant hormone signal transduction
CL66186Contig1	0	Up	gi|743856853|ref|XP_010941968.1|	PREDICTED: pathogenesis-related protein PRB1-3-like [Elaeis guineensis]	P35792.1	RecName: Full=Pathogenesis-related protein PRB1-2; Flags: Precursor	egu:105060074	K13449	PR1	pathogenesis-related protein 1	ko04075	Plant hormone signal transduction
CL9577Contig1	0	Down	gi|728847075|gb|KHG26518.1|	hypothetical protein F383_02381 [Gossypium arboreum]	Q52MZ2.1	RecName: Full=bZIP transcription factor TGA10; AltName: Full=Protein TGACG (TGA) motif-binding protein 10	tcc:TCM_024862	K14431	TGA	transcription factor TGA	ko04075	Plant hormone signal transduction
comp96022_c0_seq1_3	0	Up	gi|672129932|ref|XP_008788487.1|	PREDICTED: transcription factor HBP-1b(c38)-like [Phoenix dactylifera]	--	--	pda:103706220	K14431	TGA	transcription factor TGA	ko04075	Plant hormone signal transduction
