# Supplementary material for: Physiological and transcriptome analysis of Magnolia denudata leaf buds during long-term cold acclimation
Source: BMC Plant Biol. 2021 Oct 8;21:460. doi: 10.1186/s12870-021-03181-5 (PMC8501692; doi:10.1186/s12870-021-03181-5)
Supplement: Supplementary file 6 — Additional file 6: Table S6. qRT-PCR primer information. [file 12870_2021_3181_MOESM6_ESM.xlsx]

## Sheet: Sheet1
Unigenes	Annotation	Forward primer	Reverse primer
UBQ		TCCATGCCCTTAAGCCAAAA	AATGACAGAGCGGTCGTGCT
CL28982Contig1	HSP	TTCACGGAGAGAGGATTC	GAGTCAAAGAGCGAGTAG
CL30989Contig1	SWEET2	AGAAGACTCAAGACAACCC	AATAGCAACGCACCACAC
CL27367Contig1	STPK PBL	AAGGAGGTTATTCAGGTG	GTAGGAGTTGTAGGAGAC
CL10606Contig1	EREBF	TTACCAGAGAAGTCCCTA	GATGGATGATAGGTGAAC
CL5178Contig1	bZIP transcription factor 53	GTAGTGTGGTGAATGTTGGC	TCTCCTCCGTTGTTGAACTT
comp8529_c0_seq1_1	SuS 4	TACTATCTACACCCTCTCT	GCCAAATCTGCTCATTAC
CL34304Contig1	PP2C	GCTTTGGGATGTAATGTC	GATAGAGATGTTGTCGGA
CL1043Contig2	LHCB	GAAATAACCGACCCACTC	CTGAACGAAGAACCCAAA
CL58583Contig1	STPK interacting protein	CGGTCATCTTCTATTCATC	CACTGCTGGTATCACTAT
CL11767Contig1	UDP-glycosyltransferase	AAATCCTAACCGTCTCCT	GTGTCCGTGTCAAGTAAG
CL9518Contig1	stress-related protein	TAACCCCTAAGTCGTCAA	TCTCTCTACACAAATCCTG
CL3681Contig1	Auxin-responsive protein IAA27	CTCCTATCATCTCTTCTCCTT	CCTCTGACAAGCCTATGTAA
